# Supplementary material for: A robust model for cell type-specific interindividual variation in single-cell RNA sequencing data
Source: Nat Commun. 2024 Jun 19;15:5229. doi: 10.1038/s41467-024-49242-9 (PMC11186839; doi:10.1038/s41467-024-49242-9)
Supplement: Supplementary file 4 — Supplementary Data 1 [file 41467_2024_49242_MOESM4_ESM.xlsx]

## Sheet: Data 1
ONTOLOGY	ID	Description	GeneRatio	BgRatio	pvalue	p.adjust	qvalue	geneID	Count
BP	GO:0022900	electron transport chain	8/84	11/553	2.34606e-05	0.0171497	0.0170645	NDUFB4/NDUFA3/NDUFB5/COX8A/NDUFA1/DEGS1/UQCR11/UQCRC1	8
BP	GO:0022904	respiratory electron transport chain	7/84	10/553	0.000121244	0.0221573	0.0220472	NDUFB4/NDUFA3/NDUFB5/COX8A/NDUFA1/UQCR11/UQCRC1	7
BP	GO:0042773	ATP synthesis coupled electron transport	7/84	10/553	0.000121244	0.0221573	0.0220472	NDUFB4/NDUFA3/NDUFB5/COX8A/NDUFA1/UQCR11/UQCRC1	7
BP	GO:0042775	mitochondrial ATP synthesis coupled electron transport	7/84	10/553	0.000121244	0.0221573	0.0220472	NDUFB4/NDUFA3/NDUFB5/COX8A/NDUFA1/UQCR11/UQCRC1	7
BP	GO:0006091	generation of precursor metabolites and energy	11/84	23/553	0.000153217	0.0224004	0.0222891	NDUFB4/NDUFA3/NDUFB5/COX8A/NDUFA1/PYGL/DEGS1/UQCR11/PPP1CB/BLOC1S1/UQCRC1	11
BP	GO:0015980	energy derivation by oxidation of organic compounds	10/84	20/553	0.000199611	0.0243193	0.0241985	NDUFB4/NDUFA3/NDUFB5/COX8A/NDUFA1/PYGL/UQCR11/PPP1CB/BLOC1S1/UQCRC1	10
BP	GO:0009060	aerobic respiration	8/84	14/553	0.000287182	0.0267148	0.0265821	NDUFB4/NDUFA3/NDUFB5/COX8A/NDUFA1/UQCR11/BLOC1S1/UQCRC1	8
BP	GO:0006119	oxidative phosphorylation	7/84	11/553	0.000292364	0.0267148	0.0265821	NDUFB4/NDUFA3/NDUFB5/COX8A/NDUFA1/UQCR11/UQCRC1	7
BP	GO:0045333	cellular respiration	8/84	15/553	0.000539236	0.043798	0.0435804	NDUFB4/NDUFA3/NDUFB5/COX8A/NDUFA1/UQCR11/BLOC1S1/UQCRC1	8
CC	GO:0098798	mitochondrial protein-containing complex	10/89	16/570	1.93793e-05	0.00182828	0.00157073	NDUFB4/NDUFA3/NDUFB5/COX8A/NDUFA1/TIMM23B/MRPL23/UQCR11/MRPL41/UQCRC1	10
CC	GO:0005743	mitochondrial inner membrane	11/89	20/570	3.80401e-05	0.00182828	0.00157073	NDUFB4/NDUFA3/NDUFB5/COX8A/NDUFA1/YME1L1/TIMM23B/MRPL23/UQCR11/MRPL41/UQCRC1	11
CC	GO:0031966	mitochondrial membrane	13/89	27/570	4.46136e-05	0.00182828	0.00157073	NDUFB4/NDUFA3/NDUFB5/COX8A/NDUFA1/YME1L1/SLC44A1/TIMM23B/MRPL23/DEGS1/UQCR11/MRPL41/UQCRC1	13
CC	GO:0019866	organelle inner membrane	12/89	24/570	5.68697e-05	0.00182828	0.00157073	NDUFB4/NUTF2/NDUFA3/NDUFB5/COX8A/NDUFA1/YME1L1/TIMM23B/MRPL23/UQCR11/MRPL41/UQCRC1	12
CC	GO:0031967	organelle envelope	19/89	52/570	8.06593e-05	0.00182828	0.00157073	NDUFB4/NUTF2/NDUFA3/CANX/NDUFB5/COX8A/TMPO/SCRN1/NDUFA1/YME1L1/SLC44A1/TIMM23B/MRPL23/DEGS1/RTN4/UQCR11/MRPL41/BLOC1S1/UQCRC1	19
CC	GO:0031975	envelope	19/89	52/570	8.06593e-05	0.00182828	0.00157073	NDUFB4/NUTF2/NDUFA3/CANX/NDUFB5/COX8A/TMPO/SCRN1/NDUFA1/YME1L1/SLC44A1/TIMM23B/MRPL23/DEGS1/RTN4/UQCR11/MRPL41/BLOC1S1/UQCRC1	19
CC	GO:0005740	mitochondrial envelope	14/89	33/570	0.000126868	0.00246486	0.00211764	NDUFB4/NDUFA3/NDUFB5/COX8A/NDUFA1/YME1L1/SLC44A1/TIMM23B/MRPL23/DEGS1/UQCR11/MRPL41/BLOC1S1/UQCRC1	14
CC	GO:0032991	protein-containing complex	50/89	219/570	0.000168062	0.002632	0.00226124	NDUFB4/SEC61G/NUTF2/NDUFA3/POLR2E/PSMA7/RPL10/ANAPC11/CANX/SLX1A/EXOC5/TJP1/FAU/NDUFB5/HES6/PAN3/EIF4A1/NOTCH3/STUB1/ATF7IP/COX8A/KRTCAP2/NDN/PSMD14/NDUFA1/SMARCB1/DCP2/CBR4/KDM6A/MZT2A/ADAM10/PDCL3/PSMD3/BTBD1/SF3B1/PPP4C/TIMM23B/MYO1B/MRPL23/MDM4/EIF3H/RPP21/OST4/HRAS/UQCR11/MRPL41/PPP1CB/BLOC1S1/USP14/UQCRC1	50
CC	GO:0098800	inner mitochondrial membrane protein complex	8/89	13/570	0.000174176	0.002632	0.00226124	NDUFB4/NDUFA3/NDUFB5/COX8A/NDUFA1/TIMM23B/UQCR11/UQCRC1	8
CC	GO:1902494	catalytic complex	24/89	87/570	0.00130447	0.0177408	0.0152417	NDUFB4/NDUFA3/POLR2E/PSMA7/ANAPC11/NDUFB5/STUB1/COX8A/KRTCAP2/PSMD14/NDUFA1/SMARCB1/CBR4/KDM6A/PSMD3/SF3B1/PPP4C/RPP21/OST4/HRAS/UQCR11/PPP1CB/USP14/UQCRC1	24
CC	GO:0005840	ribosome	6/89	10/570	0.00153595	0.01899	0.0163149	RPL10/CANX/FAU/MRPL23/EIF3H/MRPL41	6
CC	GO:1902495	transmembrane transporter complex	6/89	11/570	0.00295566	0.0334975	0.0287788	NDUFB4/NDUFA3/NDUFB5/NDUFA1/UQCR11/UQCRC1	6
MF	GO:0016491	oxidoreductase activity	12/89	26/588	0.000112886	0.0138849	0.013071	NDUFB4/NDUFA3/TXN/NDUFB5/COX8A/NDUFA1/CBR4/KDM6A/DEGS1/UQCR11/DOHH/UQCRC1	12
