# Supplementary material for: A robust model for cell type-specific interindividual variation in single-cell RNA sequencing data
Source: Nat Commun. 2024 Jun 19;15:5229. doi: 10.1038/s41467-024-49242-9 (PMC11186839; doi:10.1038/s41467-024-49242-9)
Supplement: Supplementary file 5 — Supplementary Data 2 [file 41467_2024_49242_MOESM5_ESM.xlsx]

## Sheet: Data 2
ONTOLOGY	ID	Description	GeneRatio	BgRatio	pvalue	p.adjust	qvalue	geneID	Count
BP	GO:0002181	cytoplasmic translation	27/97	152/9394	1.16159e-26	2.39868e-23	1.98693e-23	RPS26/RPL32/RPLP1/RPS8/RPL13/RPS6/RPLP2/RPS12/RPS14/RPS27/RPL21/RPS3A/RPS19/RPS29/RPS23/RPL34/RPL18A/RPS15A/RPL11/RPS28/RPS27A/RPL13A/RPL31/RPL19/RPS13/RPS18/RPL9	27
BP	GO:0002376	immune system process	51/97	1440/9394	1.0761e-17	1.11107e-14	9.2035e-15	HLA-DQA1/HLA-DQA2/HLA-DRB5/CD2/IL32/ANXA1/B2M/GNLY/CD8B/KLRB1/CD7/ITGB1/RPS6/HLA-DPA1/LGALS1/FOS/ID2/RPS14/CD3E/JUNB/CD27/PRF1/JUN/CXCR4/CD8A/IL7R/HLA-DRB1/KLF6/GZMB/ACTB/IFITM2/SELL/RPS19/CTSW/HLA-C/KLRG1/ITGB2/HLA-A/CD99/HLA-DPB1/HLA-B/ITM2A/CST7/NKG7/FCGR3A/XCL2/GZMA/RPL13A/LYAR/KLRD1/VIM	51
BP	GO:0006955	immune response	42/97	960/9394	2.29999e-17	1.58316e-14	1.3114e-14	HLA-DQA1/HLA-DQA2/HLA-DRB5/CD2/IL32/ANXA1/B2M/GNLY/CD8B/KLRB1/CD7/RPS6/HLA-DPA1/LGALS1/CD3E/JUNB/CD27/PRF1/CXCR4/CD8A/IL7R/HLA-DRB1/GZMB/IFITM2/RPS19/CTSW/HLA-C/KLRG1/ITGB2/HLA-A/HLA-DPB1/HLA-B/ITM2A/CST7/NKG7/FCGR3A/XCL2/GZMA/RPL13A/LYAR/KLRD1/VIM	42
BP	GO:0002252	immune effector process	27/97	385/9394	7.50784e-16	3.87592e-13	3.21059e-13	HLA-DQA1/HLA-DQA2/HLA-DRB5/CD2/ANXA1/B2M/KLRB1/RPS6/HLA-DPA1/LGALS1/JUNB/CD27/PRF1/CD8A/IL7R/HLA-DRB1/GZMB/RPS19/HLA-C/ITGB2/HLA-A/HLA-DPB1/HLA-B/ITM2A/NKG7/FCGR3A/KLRD1	27
BP	GO:0002449	lymphocyte mediated immunity	20/97	192/9394	4.13916e-15	1.70947e-12	1.41603e-12	HLA-DQA1/HLA-DQA2/HLA-DRB5/CD2/B2M/KLRB1/HLA-DPA1/CD27/PRF1/CD8A/IL7R/HLA-DRB1/GZMB/HLA-C/HLA-A/HLA-DPB1/HLA-B/NKG7/FCGR3A/KLRD1	20
BP	GO:0045321	leukocyte activation	31/97	623/9394	4.79907e-14	1.65168e-11	1.36816e-11	HLA-DQA1/HLA-DQA2/HLA-DRB5/CD2/ANXA1/B2M/CD8B/CD7/ITGB1/RPS6/HLA-DPA1/LGALS1/ID2/CD3E/JUNB/CD27/PRF1/JUN/CD8A/IL7R/HLA-DRB1/KLF6/ACTB/ITGB2/HLA-A/HLA-DPB1/ITM2A/CST7/NKG7/FCGR3A/KLRD1	31
BP	GO:0002443	leukocyte mediated immunity	21/97	254/9394	8.26979e-14	2.43959e-11	2.02081e-11	HLA-DQA1/HLA-DQA2/HLA-DRB5/CD2/B2M/KLRB1/HLA-DPA1/CD27/PRF1/CD8A/IL7R/HLA-DRB1/GZMB/HLA-C/ITGB2/HLA-A/HLA-DPB1/HLA-B/NKG7/FCGR3A/KLRD1	21
BP	GO:0006412	translation	30/97	600/9394	1.22453e-13	3.16082e-11	2.61824e-11	RPS26/RPL32/RPLP1/RPS8/RPL13/RPS6/RPLP2/RPS12/RPS14/RPS27/RPL21/GZMB/RPS3A/RPS19/RPS29/RPS23/RPL34/RPL18A/RPS15A/EEF1A1/RPL11/RPS28/RPS27A/RPL13A/RPL31/RPL19/RPS13/RPS18/RPL9/VIM	30
BP	GO:0001906	cell killing	15/97	107/9394	1.84406e-13	4.23109e-11	3.50479e-11	CD2/B2M/GNLY/KLRB1/PRF1/IL7R/HLA-DRB1/GZMB/RPS19/HLA-C/HLA-A/HLA-B/NKG7/FCGR3A/KLRD1	15
BP	GO:0043043	peptide biosynthetic process	30/97	614/9394	2.24497e-13	4.63587e-11	3.84009e-11	RPS26/RPL32/RPLP1/RPS8/RPL13/RPS6/RPLP2/RPS12/RPS14/RPS27/RPL21/GZMB/RPS3A/RPS19/RPS29/RPS23/RPL34/RPL18A/RPS15A/EEF1A1/RPL11/RPS28/RPS27A/RPL13A/RPL31/RPL19/RPS13/RPS18/RPL9/VIM	30
BP	GO:0046649	lymphocyte activation	28/97	541/9394	4.30793e-13	8.08716e-11	6.69894e-11	HLA-DQA1/HLA-DQA2/HLA-DRB5/CD2/ANXA1/B2M/CD8B/CD7/ITGB1/RPS6/HLA-DPA1/LGALS1/ID2/CD3E/JUNB/CD27/PRF1/CD8A/IL7R/HLA-DRB1/KLF6/ACTB/HLA-A/HLA-DPB1/ITM2A/NKG7/FCGR3A/KLRD1	28
BP	GO:0001775	cell activation	31/97	690/9394	7.52974e-13	1.29574e-10	1.07332e-10	HLA-DQA1/HLA-DQA2/HLA-DRB5/CD2/ANXA1/B2M/CD8B/CD7/ITGB1/RPS6/HLA-DPA1/LGALS1/ID2/CD3E/JUNB/CD27/PRF1/JUN/CD8A/IL7R/HLA-DRB1/KLF6/ACTB/ITGB2/HLA-A/HLA-DPB1/ITM2A/CST7/NKG7/FCGR3A/KLRD1	31
BP	GO:0002250	adaptive immune response	21/97	287/9394	9.14676e-13	1.45293e-10	1.20352e-10	HLA-DQA1/HLA-DQA2/HLA-DRB5/ANXA1/B2M/CD8B/CD7/HLA-DPA1/CD3E/JUNB/CD27/PRF1/CD8A/IL7R/HLA-DRB1/HLA-C/HLA-A/HLA-DPB1/HLA-B/FCGR3A/KLRD1	21
BP	GO:0002460	adaptive immune response based on somatic recombination of immune receptors built from immunoglobulin superfamily domains	18/97	199/9394	1.32341e-12	1.95204e-10	1.61695e-10	HLA-DQA1/HLA-DQA2/HLA-DRB5/ANXA1/B2M/HLA-DPA1/JUNB/CD27/PRF1/CD8A/IL7R/HLA-DRB1/HLA-C/HLA-A/HLA-DPB1/HLA-B/FCGR3A/KLRD1	18
BP	GO:0001909	leukocyte mediated cytotoxicity	13/97	88/9394	4.22866e-12	5.82146e-10	4.82216e-10	CD2/B2M/KLRB1/PRF1/IL7R/HLA-DRB1/GZMB/HLA-C/HLA-A/HLA-B/NKG7/FCGR3A/KLRD1	13
BP	GO:0006518	peptide metabolic process	30/97	694/9394	5.33265e-12	6.4776e-10	5.36567e-10	RPS26/RPL32/RPLP1/RPS8/RPL13/RPS6/RPLP2/RPS12/RPS14/RPS27/RPL21/GZMB/RPS3A/RPS19/RPS29/RPS23/RPL34/RPL18A/RPS15A/EEF1A1/RPL11/RPS28/RPS27A/RPL13A/RPL31/RPL19/RPS13/RPS18/RPL9/VIM	30
BP	GO:0043604	amide biosynthetic process	30/97	694/9394	5.33265e-12	6.4776e-10	5.36567e-10	RPS26/RPL32/RPLP1/RPS8/RPL13/RPS6/RPLP2/RPS12/RPS14/RPS27/RPL21/GZMB/RPS3A/RPS19/RPS29/RPS23/RPL34/RPL18A/RPS15A/EEF1A1/RPL11/RPS28/RPS27A/RPL13A/RPL31/RPL19/RPS13/RPS18/RPL9/VIM	30
BP	GO:0002399	MHC class II protein complex assembly	7/97	13/9394	1.6398e-11	1.7822e-09	1.47627e-09	HLA-DQA1/HLA-DQA2/HLA-DRB5/B2M/HLA-DPA1/HLA-DRB1/HLA-DPB1	7
BP	GO:0002503	peptide antigen assembly with MHC class II protein complex	7/97	13/9394	1.6398e-11	1.7822e-09	1.47627e-09	HLA-DQA1/HLA-DQA2/HLA-DRB5/B2M/HLA-DPA1/HLA-DRB1/HLA-DPB1	7
BP	GO:0002684	positive regulation of immune system process	27/97	631/9394	1.04863e-10	1.08271e-08	8.96856e-09	HLA-DQA1/HLA-DQA2/HLA-DRB5/CD2/ANXA1/B2M/CD8B/HLA-DPA1/LGALS1/FOS/ID2/CD3E/CD27/CD8A/IL7R/HLA-DRB1/ACTB/RPS19/HLA-C/ITGB2/HLA-A/CD99/HLA-DPB1/HLA-B/FCGR3A/XCL2/KLRD1	27
BP	GO:0048002	antigen processing and presentation of peptide antigen	10/97	53/9394	1.16082e-10	1.14147e-08	9.45531e-09	HLA-DQA1/HLA-DQA2/HLA-DRB5/B2M/HLA-DPA1/HLA-DRB1/HLA-C/HLA-A/HLA-DPB1/HLA-B	10
BP	GO:0042110	T cell activation	21/97	376/9394	1.56635e-10	1.47023e-08	1.21785e-08	HLA-DQA1/HLA-DQA2/HLA-DRB5/CD2/ANXA1/B2M/CD8B/CD7/RPS6/HLA-DPA1/LGALS1/CD3E/JUNB/CD27/CD8A/IL7R/HLA-DRB1/ACTB/HLA-A/HLA-DPB1/NKG7	21
BP	GO:0002396	MHC protein complex assembly	7/97	17/9394	1.79687e-10	1.54606e-08	1.28067e-08	HLA-DQA1/HLA-DQA2/HLA-DRB5/B2M/HLA-DPA1/HLA-DRB1/HLA-DPB1	7
BP	GO:0002501	peptide antigen assembly with MHC protein complex	7/97	17/9394	1.79687e-10	1.54606e-08	1.28067e-08	HLA-DQA1/HLA-DQA2/HLA-DRB5/B2M/HLA-DPA1/HLA-DRB1/HLA-DPB1	7
BP	GO:0006952	defense response	32/97	921/9394	2.70064e-10	2.23073e-08	1.8478e-08	CD2/IL32/ANXA1/GNLY/KLRB1/ITGB1/HLA-DPA1/LGALS1/FOS/TMSB4X/PRF1/JUN/CXCR4/IL7R/HLA-DRB1/GZMB/IFITM2/RPS19/HLA-C/KLRG1/ITGB2/COTL1/HLA-A/HLA-B/CST7/NKG7/FCGR3A/XCL2/RPL13A/LYAR/KLRD1/VIM	32
BP	GO:0002694	regulation of leukocyte activation	21/97	389/9394	2.93808e-10	2.33351e-08	1.93295e-08	HLA-DQA1/HLA-DQA2/HLA-DRB5/CD2/ANXA1/B2M/HLA-DPA1/LGALS1/ID2/CD3E/JUNB/CD27/IL7R/HLA-DRB1/ACTB/ITGB2/HLA-A/HLA-DPB1/CST7/FCGR3A/KLRD1	21
BP	GO:0044419	biological process involved in interspecies interaction between organisms	32/97	934/9394	3.87151e-10	2.96099e-08	2.45271e-08	CD2/ANXA1/B2M/GNLY/KLRB1/ITGB1/HLA-DPA1/LGALS1/FOS/PRF1/JUN/CXCR4/IL7R/HLA-DRB1/GZMB/IFITM2/RPS19/HLA-C/KLRG1/RPS15A/COTL1/HLA-A/EEF1A1/HLA-B/NKG7/FCGR3A/XCL2/GZMA/RPL13A/LYAR/KLRD1/VIM	32
BP	GO:1903131	mononuclear cell differentiation	19/97	318/9394	4.29327e-10	3.16628e-08	2.62277e-08	CD2/ANXA1/B2M/ITGB1/RPS6/LGALS1/FOS/ID2/CD3E/JUNB/CD27/JUN/CD8A/IL7R/HLA-DRB1/KLF6/ACTB/HLA-B/ITM2A	19
BP	GO:0002696	positive regulation of leukocyte activation	17/97	251/9394	5.88362e-10	4.18954e-08	3.47038e-08	HLA-DQA1/HLA-DQA2/HLA-DRB5/CD2/ANXA1/B2M/HLA-DPA1/LGALS1/CD3E/CD27/IL7R/HLA-DRB1/ACTB/ITGB2/HLA-A/HLA-DPB1/FCGR3A	17
BP	GO:0002682	regulation of immune system process	31/97	896/9394	6.34079e-10	4.36458e-08	3.61537e-08	HLA-DQA1/HLA-DQA2/HLA-DRB5/CD2/ANXA1/B2M/CD8B/KLRB1/HLA-DPA1/LGALS1/FOS/ID2/CD3E/JUNB/CD27/CD8A/IL7R/HLA-DRB1/ACTB/RPS19/HLA-C/ITGB2/HLA-A/CD99/HLA-DPB1/HLA-B/CST7/FCGR3A/XCL2/LYAR/KLRD1	31
BP	GO:1903039	positive regulation of leukocyte cell-cell adhesion	15/97	188/9394	6.96842e-10	4.57024e-08	3.78572e-08	HLA-DQA1/HLA-DQA2/HLA-DRB5/ANXA1/B2M/HLA-DPA1/LGALS1/CD3E/CD27/IL7R/HLA-DRB1/ACTB/ITGB2/HLA-A/HLA-DPB1	15
BP	GO:0034645	cellular macromolecule biosynthetic process	31/97	900/9394	7.08221e-10	4.57024e-08	3.78572e-08	RPS26/RPL32/RPLP1/RPS8/RPL13/RPS6/RPLP2/RPS12/RPS14/RPS27/RPL21/GZMB/RPS3A/RPS19/RPS29/RPS23/RPL34/RPL18A/RPS15A/EEF1A1/RPL11/RPS28/RPS27A/ITM2A/RPL13A/RPL31/RPL19/RPS13/RPS18/RPL9/VIM	31
BP	GO:0019882	antigen processing and presentation	11/97	84/9394	7.96324e-10	4.98306e-08	4.12768e-08	HLA-DQA1/HLA-DQA2/HLA-DRB5/B2M/HLA-DPA1/CD8A/HLA-DRB1/HLA-C/HLA-A/HLA-DPB1/HLA-B	11
BP	GO:0050867	positive regulation of cell activation	17/97	257/9394	8.47906e-10	5.14978e-08	4.26578e-08	HLA-DQA1/HLA-DQA2/HLA-DRB5/CD2/ANXA1/B2M/HLA-DPA1/LGALS1/CD3E/CD27/IL7R/HLA-DRB1/ACTB/ITGB2/HLA-A/HLA-DPB1/FCGR3A	17
BP	GO:0050865	regulation of cell activation	21/97	413/9394	8.80143e-10	5.19285e-08	4.30145e-08	HLA-DQA1/HLA-DQA2/HLA-DRB5/CD2/ANXA1/B2M/HLA-DPA1/LGALS1/ID2/CD3E/JUNB/CD27/IL7R/HLA-DRB1/ACTB/ITGB2/HLA-A/HLA-DPB1/CST7/FCGR3A/KLRD1	21
BP	GO:0002478	antigen processing and presentation of exogenous peptide antigen	8/97	33/9394	1.08286e-09	6.21139e-08	5.14516e-08	HLA-DQA1/HLA-DQA2/HLA-DRB5/B2M/HLA-DPA1/HLA-DRB1/HLA-A/HLA-DPB1	8
BP	GO:0043603	amide metabolic process	30/97	868/9394	1.35725e-09	7.5749e-08	6.27461e-08	RPS26/RPL32/RPLP1/RPS8/RPL13/RPS6/RPLP2/RPS12/RPS14/RPS27/RPL21/GZMB/RPS3A/RPS19/RPS29/RPS23/RPL34/RPL18A/RPS15A/EEF1A1/RPL11/RPS28/RPS27A/RPL13A/RPL31/RPL19/RPS13/RPS18/RPL9/VIM	30
BP	GO:0051249	regulation of lymphocyte activation	19/97	342/9394	1.46357e-09	7.95337e-08	6.58811e-08	HLA-DQA1/HLA-DQA2/HLA-DRB5/CD2/ANXA1/B2M/HLA-DPA1/LGALS1/ID2/CD3E/JUNB/CD27/IL7R/HLA-DRB1/ACTB/HLA-A/HLA-DPB1/FCGR3A/KLRD1	19
BP	GO:0007159	leukocyte cell-cell adhesion	17/97	269/9394	1.7102e-09	9.0553e-08	7.50088e-08	HLA-DQA1/HLA-DQA2/HLA-DRB5/ANXA1/B2M/ITGB1/HLA-DPA1/LGALS1/CD3E/CD27/IL7R/HLA-DRB1/ACTB/SELL/ITGB2/HLA-A/HLA-DPB1	17
BP	GO:0050870	positive regulation of T cell activation	14/97	172/9394	2.0918e-09	1.07989e-07	8.9452e-08	HLA-DQA1/HLA-DQA2/HLA-DRB5/ANXA1/B2M/HLA-DPA1/LGALS1/CD3E/CD27/IL7R/HLA-DRB1/ACTB/HLA-A/HLA-DPB1	14
BP	GO:0022409	positive regulation of cell-cell adhesion	15/97	204/9394	2.17457e-09	1.09524e-07	9.07233e-08	HLA-DQA1/HLA-DQA2/HLA-DRB5/ANXA1/B2M/HLA-DPA1/LGALS1/CD3E/CD27/IL7R/HLA-DRB1/ACTB/ITGB2/HLA-A/HLA-DPB1	15
BP	GO:0019884	antigen processing and presentation of exogenous antigen	8/97	38/9394	3.6561e-09	1.79758e-07	1.48901e-07	HLA-DQA1/HLA-DQA2/HLA-DRB5/B2M/HLA-DPA1/HLA-DRB1/HLA-A/HLA-DPB1	8
BP	GO:0019886	antigen processing and presentation of exogenous peptide antigen via MHC class II	7/97	25/9394	4.15205e-09	1.99395e-07	1.65167e-07	HLA-DQA1/HLA-DQA2/HLA-DRB5/B2M/HLA-DPA1/HLA-DRB1/HLA-DPB1	7
BP	GO:0001913	T cell mediated cytotoxicity	8/97	39/9394	4.56086e-09	2.14049e-07	1.77306e-07	B2M/PRF1/IL7R/HLA-DRB1/HLA-C/HLA-A/HLA-B/KLRD1	8
BP	GO:0050863	regulation of T cell activation	16/97	251/9394	4.80891e-09	2.20675e-07	1.82795e-07	HLA-DQA1/HLA-DQA2/HLA-DRB5/CD2/ANXA1/B2M/HLA-DPA1/LGALS1/CD3E/JUNB/CD27/IL7R/HLA-DRB1/ACTB/HLA-A/HLA-DPB1	16
BP	GO:0043207	response to external biotic stimulus	28/97	813/9394	6.23059e-09	2.73748e-07	2.26757e-07	CD2/ANXA1/B2M/GNLY/KLRB1/HLA-DPA1/FOS/PRF1/CXCR4/IL7R/HLA-DRB1/GZMB/IFITM2/RPS19/HLA-C/KLRG1/RPS15A/COTL1/HLA-A/HLA-B/NKG7/FCGR3A/XCL2/GZMA/RPL13A/LYAR/KLRD1/VIM	28
BP	GO:0051707	response to other organism	28/97	813/9394	6.23059e-09	2.73748e-07	2.26757e-07	CD2/ANXA1/B2M/GNLY/KLRB1/HLA-DPA1/FOS/PRF1/CXCR4/IL7R/HLA-DRB1/GZMB/IFITM2/RPS19/HLA-C/KLRG1/RPS15A/COTL1/HLA-A/HLA-B/NKG7/FCGR3A/XCL2/GZMA/RPL13A/LYAR/KLRD1/VIM	28
BP	GO:0002495	antigen processing and presentation of peptide antigen via MHC class II	7/97	28/9394	9.97212e-09	4.29009e-07	3.55366e-07	HLA-DQA1/HLA-DQA2/HLA-DRB5/B2M/HLA-DPA1/HLA-DRB1/HLA-DPB1	7
BP	GO:0009607	response to biotic stimulus	28/97	835/9394	1.12477e-08	4.69964e-07	3.89291e-07	CD2/ANXA1/B2M/GNLY/KLRB1/HLA-DPA1/FOS/PRF1/CXCR4/IL7R/HLA-DRB1/GZMB/IFITM2/RPS19/HLA-C/KLRG1/RPS15A/COTL1/HLA-A/HLA-B/NKG7/FCGR3A/XCL2/GZMA/RPL13A/LYAR/KLRD1/VIM	28
BP	GO:0098609	cell-cell adhesion	20/97	431/9394	1.13793e-08	4.69964e-07	3.89291e-07	HLA-DQA1/HLA-DQA2/HLA-DRB5/CD2/ANXA1/B2M/S100A11/ITGB1/HLA-DPA1/LGALS1/CD3E/CD27/IL7R/HLA-DRB1/ACTB/SELL/ITGB2/HLA-A/CD99/HLA-DPB1	20
BP	GO:0051251	positive regulation of lymphocyte activation	15/97	231/9394	1.19311e-08	4.83091e-07	4.00165e-07	HLA-DQA1/HLA-DQA2/HLA-DRB5/ANXA1/B2M/HLA-DPA1/LGALS1/CD3E/CD27/IL7R/HLA-DRB1/ACTB/HLA-A/HLA-DPB1/FCGR3A	15
BP	GO:0002504	antigen processing and presentation of peptide or polysaccharide antigen via MHC class II	7/97	29/9394	1.30349e-08	5.17636e-07	4.28779e-07	HLA-DQA1/HLA-DQA2/HLA-DRB5/B2M/HLA-DPA1/HLA-DRB1/HLA-DPB1	7
BP	GO:0002521	leukocyte differentiation	19/97	392/9394	1.38961e-08	5.41423e-07	4.48484e-07	CD2/ANXA1/B2M/ITGB1/RPS6/LGALS1/FOS/ID2/CD3E/JUNB/CD27/JUN/CD8A/IL7R/HLA-DRB1/KLF6/ACTB/HLA-B/ITM2A	19
BP	GO:1903037	regulation of leukocyte cell-cell adhesion	15/97	242/9394	2.23464e-08	8.54542e-07	7.07853e-07	HLA-DQA1/HLA-DQA2/HLA-DRB5/ANXA1/B2M/HLA-DPA1/LGALS1/CD3E/CD27/IL7R/HLA-DRB1/ACTB/ITGB2/HLA-A/HLA-DPB1	15
BP	GO:0045785	positive regulation of cell adhesion	16/97	284/9394	2.7954e-08	1.04954e-06	8.69382e-07	HLA-DQA1/HLA-DQA2/HLA-DRB5/ANXA1/B2M/HLA-DPA1/LGALS1/CD3E/CD27/IL7R/HLA-DRB1/ACTB/ITGB2/HLA-A/HLA-DPB1/S100A10	16
BP	GO:0031341	regulation of cell killing	9/97	69/9394	3.11409e-08	1.14832e-06	9.51202e-07	B2M/KLRB1/PRF1/IL7R/HLA-DRB1/HLA-C/HLA-A/HLA-B/KLRD1	9
BP	GO:0001914	regulation of T cell mediated cytotoxicity	7/97	33/9394	3.4497e-08	1.24976e-06	1.03523e-06	B2M/IL7R/HLA-DRB1/HLA-C/HLA-A/HLA-B/KLRD1	7
BP	GO:0042267	natural killer cell mediated cytotoxicity	8/97	50/9394	3.6263e-08	1.29109e-06	1.06946e-06	CD2/KLRB1/GZMB/HLA-A/HLA-B/NKG7/FCGR3A/KLRD1	8
BP	GO:0030098	lymphocyte differentiation	16/97	291/9394	3.93494e-08	1.37723e-06	1.14082e-06	CD2/ANXA1/B2M/ITGB1/RPS6/LGALS1/ID2/CD3E/JUNB/CD27/CD8A/IL7R/HLA-DRB1/KLF6/ACTB/ITM2A	16
BP	GO:0002228	natural killer cell mediated immunity	8/97	52/9394	4.99768e-08	1.72004e-06	1.42478e-06	CD2/KLRB1/GZMB/HLA-A/HLA-B/NKG7/FCGR3A/KLRD1	8
BP	GO:0019835	cytolysis	5/97	12/9394	7.91402e-08	2.67909e-06	2.2192e-06	GZMH/PRF1/GZMB/NKG7/GZMA	5
BP	GO:0002456	T cell mediated immunity	9/97	77/9394	8.28325e-08	2.75886e-06	2.28528e-06	B2M/PRF1/CD8A/IL7R/HLA-DRB1/HLA-C/HLA-A/HLA-B/KLRD1	9
BP	GO:0007155	cell adhesion	23/97	654/9394	1.36363e-07	4.46969e-06	3.70243e-06	HLA-DQA1/HLA-DQA2/HLA-DRB5/CD2/IL32/ANXA1/B2M/S100A11/ITGB1/HLA-DPA1/LGALS1/CD3E/CD27/CXCR4/IL7R/HLA-DRB1/ACTB/SELL/ITGB2/HLA-A/CD99/HLA-DPB1/S100A10	23
BP	GO:0001910	regulation of leukocyte mediated cytotoxicity	8/97	60/9394	1.58803e-07	5.12388e-06	4.24432e-06	B2M/KLRB1/IL7R/HLA-DRB1/HLA-C/HLA-A/HLA-B/KLRD1	8
BP	GO:0009605	response to external stimulus	35/97	1400/9394	1.84826e-07	5.87177e-06	4.86383e-06	CD2/ANXA1/B2M/GNLY/KLRB1/HLA-DPA1/LGALS1/HOPX/FOS/TMSB4X/ID2/PRF1/JUN/CXCR4/IL7R/HLA-DRB1/GZMB/IFITM2/RPS19/HLA-C/KLRG1/ITGB2/RPS15A/COTL1/HLA-A/HLA-B/CST7/NKG7/FCGR3A/XCL2/GZMA/RPL13A/LYAR/KLRD1/VIM	35
BP	GO:0030097	hemopoiesis	22/97	617/9394	2.13757e-07	6.688e-06	5.53995e-06	CD2/ANXA1/B2M/ITGB1/RPS6/LGALS1/FOS/ID2/RPS14/CD3E/JUNB/CD27/JUN/CD8A/IL7R/HLA-DRB1/KLF6/ACTB/RPS19/HLA-B/ITM2A/LYAR	22
BP	GO:0022407	regulation of cell-cell adhesion	15/97	294/9394	2.9034e-07	8.94853e-06	7.41244e-06	HLA-DQA1/HLA-DQA2/HLA-DRB5/ANXA1/B2M/HLA-DPA1/LGALS1/CD3E/CD27/IL7R/HLA-DRB1/ACTB/ITGB2/HLA-A/HLA-DPB1	15
BP	GO:0031343	positive regulation of cell killing	7/97	46/9394	3.87438e-07	1.17555e-05	9.7376e-06	B2M/PRF1/HLA-DRB1/HLA-C/HLA-A/HLA-B/KLRD1	7
BP	GO:0016064	immunoglobulin mediated immune response	9/97	92/9394	3.928e-07	1.17555e-05	9.7376e-06	HLA-DQA1/HLA-DQA2/HLA-DRB5/B2M/HLA-DPA1/CD27/HLA-DRB1/HLA-DPB1/FCGR3A	9
BP	GO:0098542	defense response to other organism	22/97	644/9394	4.47918e-07	1.32136e-05	1.09454e-05	CD2/ANXA1/GNLY/KLRB1/HLA-DPA1/PRF1/IL7R/GZMB/IFITM2/RPS19/HLA-C/KLRG1/COTL1/HLA-A/HLA-B/NKG7/FCGR3A/XCL2/RPL13A/LYAR/KLRD1/VIM	22
BP	GO:0019724	B cell mediated immunity	9/97	95/9394	5.1792e-07	1.50635e-05	1.24777e-05	HLA-DQA1/HLA-DQA2/HLA-DRB5/B2M/HLA-DPA1/CD27/HLA-DRB1/HLA-DPB1/FCGR3A	9
BP	GO:1901566	organonitrogen compound biosynthetic process	32/97	1272/9394	6.90118e-07	1.9793e-05	1.63953e-05	RPS26/RPL32/RPLP1/RPS8/RPL13/RPS6/RPLP2/RPS12/TMSB4X/RPS14/RPS27/RPL21/GZMB/RPS3A/RPS19/RPS29/RPS23/RPL34/RPL18A/RPS15A/EEF1A1/RPL11/RPS28/RPS27A/ITM2A/RPL13A/RPL31/RPL19/RPS13/RPS18/RPL9/VIM	32
BP	GO:0002483	antigen processing and presentation of endogenous peptide antigen	5/97	18/9394	8.1511e-07	2.30576e-05	1.90996e-05	B2M/HLA-DRB1/HLA-C/HLA-A/HLA-B	5
BP	GO:0019883	antigen processing and presentation of endogenous antigen	5/97	21/9394	1.88895e-06	5.27118e-05	4.36634e-05	B2M/HLA-DRB1/HLA-C/HLA-A/HLA-B	5
BP	GO:0002709	regulation of T cell mediated immunity	7/97	59/9394	2.21374e-06	6.09515e-05	5.04887e-05	B2M/IL7R/HLA-DRB1/HLA-C/HLA-A/HLA-B/KLRD1	7
BP	GO:0030155	regulation of cell adhesion	17/97	442/9394	2.32014e-06	6.30405e-05	5.22191e-05	HLA-DQA1/HLA-DQA2/HLA-DRB5/ANXA1/B2M/HLA-DPA1/LGALS1/CD3E/CD27/CXCR4/IL7R/HLA-DRB1/ACTB/ITGB2/HLA-A/HLA-DPB1/S100A10	17
BP	GO:0051240	positive regulation of multicellular organismal process	24/97	834/9394	2.67955e-06	7.18606e-05	5.95252e-05	HLA-DQA1/HLA-DQA2/HLA-DRB5/CD2/ANXA1/B2M/ITGB1/HLA-DPA1/LGALS1/FOS/ID2/CD3E/CD27/CXCR4/IL7R/HLA-DRB1/ACTB/RPS19/ITGB2/BTG1/HLA-A/HLA-DPB1/CST7/FCGR3A	24
BP	GO:0001912	positive regulation of leukocyte mediated cytotoxicity	6/97	40/9394	2.99835e-06	7.93793e-05	6.57532e-05	B2M/HLA-DRB1/HLA-C/HLA-A/HLA-B/KLRD1	6
BP	GO:0001916	positive regulation of T cell mediated cytotoxicity	5/97	23/9394	3.07287e-06	8.03225e-05	6.65345e-05	B2M/HLA-DRB1/HLA-C/HLA-A/HLA-B	5
BP	GO:0002428	antigen processing and presentation of peptide antigen via MHC class Ib	4/97	11/9394	3.33517e-06	8.60891e-05	7.13112e-05	B2M/HLA-C/HLA-A/HLA-B	4
BP	GO:0002381	immunoglobulin production involved in immunoglobulin-mediated immune response	7/97	63/9394	3.47152e-06	8.85024e-05	7.33103e-05	HLA-DQA1/HLA-DQA2/HLA-DRB5/B2M/HLA-DPA1/HLA-DRB1/HLA-DPB1	7
BP	GO:0002822	regulation of adaptive immune response based on somatic recombination of immune receptors built from immunoglobulin superfamily domains	9/97	121/9394	3.99444e-06	0.000100592	8.33243e-05	ANXA1/B2M/JUNB/IL7R/HLA-DRB1/HLA-C/HLA-A/HLA-B/KLRD1	9
BP	GO:0002697	regulation of immune effector process	12/97	234/9394	4.72349e-06	0.000116429	9.64428e-05	ANXA1/B2M/KLRB1/JUNB/IL7R/HLA-DRB1/RPS19/HLA-C/ITGB2/HLA-A/HLA-B/KLRD1	12
BP	GO:0045087	innate immune response	18/97	518/9394	4.73608e-06	0.000116429	9.64428e-05	CD2/ANXA1/KLRB1/HLA-DPA1/GZMB/IFITM2/RPS19/HLA-C/KLRG1/HLA-A/HLA-B/NKG7/FCGR3A/XCL2/RPL13A/LYAR/KLRD1/VIM	18
BP	GO:0050776	regulation of immune response	18/97	534/9394	7.23342e-06	0.00017573	0.000145564	ANXA1/B2M/CD8B/KLRB1/CD3E/JUNB/CD8A/IL7R/HLA-DRB1/RPS19/HLA-C/ITGB2/HLA-A/HLA-DPB1/HLA-B/FCGR3A/LYAR/KLRD1	18
BP	GO:0050896	response to stimulus	67/97	4424/9394	9.06875e-06	0.000217755	0.000180376	HLA-DQA1/HLA-DQA2/HLA-DRB5/S100A4/CD2/IL32/ANXA1/B2M/GNLY/CD8B/S100A11/KLRB1/CD7/ITGB1/RPS6/HLA-DPA1/LGALS1/HOPX/FOS/RPS12/TMSB4X/ID2/CD3E/JUNB/CD27/PRF1/JUN/CXCR4/CD8A/PRMT2/IL7R/HLA-DRB1/GZMB/S100A6/ACTB/IFITM2/SELL/RPS19/CTSW/HLA-C/KLRG1/NUCB2/ITGB2/BTG1/RPS15A/COTL1/HLA-A/CD69/EEF1A1/RPL11/HLA-DPB1/HLA-B/ITM2A/S100A10/CST7/NKG7/FCGR3A/XCL2/GZMA/DUSP2/RPL13A/SRGN/MT2A/LYAR/COX1/KLRD1/VIM	67
BP	GO:0002819	regulation of adaptive immune response	9/97	135/9394	9.81468e-06	0.00023181	0.000192018	ANXA1/B2M/JUNB/IL7R/HLA-DRB1/HLA-C/HLA-A/HLA-B/KLRD1	9
BP	GO:0002475	antigen processing and presentation via MHC class Ib	4/97	14/9394	9.87858e-06	0.00023181	0.000192018	B2M/HLA-C/HLA-A/HLA-B	4
BP	GO:0030217	T cell differentiation	11/97	217/9394	1.35092e-05	0.000313445	0.000259639	CD2/ANXA1/B2M/RPS6/CD3E/JUNB/CD27/CD8A/IL7R/HLA-DRB1/ACTB	11
BP	GO:0006954	inflammatory response	15/97	404/9394	1.49808e-05	0.000343727	0.000284724	ANXA1/ITGB1/LGALS1/FOS/TMSB4X/JUN/CXCR4/HLA-DRB1/RPS19/KLRG1/ITGB2/CST7/NKG7/FCGR3A/XCL2	15
BP	GO:0019885	antigen processing and presentation of endogenous peptide antigen via MHC class I	4/97	16/9394	1.76783e-05	0.000401161	0.000332299	B2M/HLA-C/HLA-A/HLA-B	4
BP	GO:0051239	regulation of multicellular organismal process	32/97	1491/9394	2.16869e-05	0.000486777	0.000403218	HLA-DQA1/HLA-DQA2/HLA-DRB5/CD2/ANXA1/B2M/ITGB1/HLA-DPA1/LGALS1/HOPX/FOS/TMSB4X/ID2/CD3E/JUNB/CD27/JUN/CXCR4/IL7R/HLA-DRB1/ACTB/RPS19/ITGB2/BTG1/HLA-A/HLA-DPB1/HLA-B/S100A10/CST7/FCGR3A/SRGN/KLRD1	32
BP	GO:0000028	ribosomal small subunit assembly	4/97	17/9394	2.29351e-05	0.000503841	0.000417353	RPS14/RPS27/RPS19/RPS28	4
BP	GO:0002418	immune response to tumor cell	4/97	17/9394	2.29351e-05	0.000503841	0.000417353	PRF1/HLA-DRB1/HLA-A/NKG7	4
BP	GO:0002706	regulation of lymphocyte mediated immunity	8/97	116/9394	2.45626e-05	0.000533914	0.000442264	B2M/KLRB1/IL7R/HLA-DRB1/HLA-C/HLA-A/HLA-B/KLRD1	8
BP	GO:0050777	negative regulation of immune response	8/97	120/9394	3.1408e-05	0.0006756	0.000559628	ANXA1/IL7R/HLA-DRB1/RPS19/HLA-A/HLA-B/LYAR/KLRD1	8
BP	GO:0002703	regulation of leukocyte mediated immunity	9/97	159/9394	3.64163e-05	0.000775255	0.000642176	B2M/KLRB1/IL7R/HLA-DRB1/HLA-C/ITGB2/HLA-A/HLA-B/KLRD1	9
BP	GO:0002699	positive regulation of immune effector process	9/97	165/9394	4.87194e-05	0.00102659	0.000850366	ANXA1/B2M/HLA-DRB1/RPS19/HLA-C/ITGB2/HLA-A/HLA-B/KLRD1	9
BP	GO:1902105	regulation of leukocyte differentiation	10/97	207/9394	5.14543e-05	0.00107176	0.000887781	CD2/ANXA1/FOS/ID2/JUNB/CD27/IL7R/HLA-DRB1/ACTB/HLA-B	10
BP	GO:0032609	type II interferon production	6/97	65/9394	5.24201e-05	0.00107176	0.000887781	CD2/HLA-DPA1/CD3E/HLA-DRB1/HLA-A/HLA-DPB1	6
BP	GO:0032649	regulation of type II interferon production	6/97	65/9394	5.24201e-05	0.00107176	0.000887781	CD2/HLA-DPA1/CD3E/HLA-DRB1/HLA-A/HLA-DPB1	6
BP	GO:0070661	leukocyte proliferation	10/97	210/9394	5.81088e-05	0.00117642	0.000974476	ANXA1/RPS6/HLA-DPA1/CD3E/JUNB/IL7R/HLA-DRB1/HLA-A/HLA-DPB1/FCGR3A	10
BP	GO:0002377	immunoglobulin production	7/97	97/9394	6.05905e-05	0.00120307	0.000996555	HLA-DQA1/HLA-DQA2/HLA-DRB5/B2M/HLA-DPA1/HLA-DRB1/HLA-DPB1	7
BP	GO:0002705	positive regulation of leukocyte mediated immunity	7/97	97/9394	6.05905e-05	0.00120307	0.000996555	B2M/HLA-DRB1/HLA-C/ITGB2/HLA-A/HLA-B/KLRD1	7
BP	GO:0060284	regulation of cell development	15/97	457/9394	6.2771e-05	0.0012345	0.00102259	CD2/ANXA1/B2M/ITGB1/FOS/ID2/JUNB/CD27/CXCR4/IL7R/HLA-DRB1/ACTB/RPS19/HLA-B/S100A10	15
BP	GO:0002711	positive regulation of T cell mediated immunity	5/97	42/9394	6.65201e-05	0.00129589	0.00107344	B2M/HLA-DRB1/HLA-C/HLA-A/HLA-B	5
BP	GO:0001911	negative regulation of leukocyte mediated cytotoxicity	4/97	23/9394	8.13701e-05	0.00155583	0.00128876	IL7R/HLA-A/HLA-B/KLRD1	4
BP	GO:0031342	negative regulation of cell killing	4/97	23/9394	8.13701e-05	0.00155583	0.00128876	IL7R/HLA-A/HLA-B/KLRD1	4
BP	GO:0002698	negative regulation of immune effector process	6/97	71/9394	8.64783e-05	0.00163833	0.0013571	ANXA1/IL7R/RPS19/HLA-A/HLA-B/KLRD1	6
BP	GO:1903706	regulation of hemopoiesis	11/97	269/9394	9.70451e-05	0.0018218	0.00150907	CD2/ANXA1/B2M/FOS/ID2/JUNB/CD27/IL7R/HLA-DRB1/ACTB/HLA-B	11
BP	GO:0010467	gene expression	58/97	3814/9394	9.79986e-05	0.00182313	0.00151017	RPS26/HLA-DQA1/HLA-DQA2/HLA-DRB5/CD2/ANXA1/B2M/RPL32/RPLP1/RPS8/RPL13/RPS6/HLA-DPA1/HOPX/RPLP2/FOS/RPS12/TMSB4X/ID2/RPS14/CD3E/JUNB/RPS27/JUN/RPL21/PRMT2/IL7R/HLA-DRB1/KLF6/GZMB/ACTB/RPS3A/RPS19/RPS29/RPS23/RPL34/RPL18A/BTG1/RPS15A/HLA-A/EEF1A1/RPL11/RPS28/HLA-DPB1/HLA-B/RPS27A/S100A10/CST7/FCGR3A/RPL13A/SRGN/RPL31/RPL19/LYAR/RPS13/RPS18/RPL9/VIM	58
BP	GO:0042274	ribosomal small subunit biogenesis	6/97	75/9394	0.000117618	0.00216859	0.00179633	RPS8/RPS6/RPS14/RPS27/RPS19/RPS28	6
BP	GO:0002476	antigen processing and presentation of endogenous peptide antigen via MHC class Ib	3/97	10/9394	0.000121522	0.00218212	0.00180754	HLA-C/HLA-A/HLA-B	3
BP	GO:0002484	antigen processing and presentation of endogenous peptide antigen via MHC class I via ER pathway	3/97	10/9394	0.000121522	0.00218212	0.00180754	HLA-C/HLA-A/HLA-B	3
BP	GO:0098581	detection of external biotic stimulus	3/97	10/9394	0.000121522	0.00218212	0.00180754	HLA-DRB1/HLA-A/HLA-B	3
BP	GO:0002285	lymphocyte activation involved in immune response	8/97	146/9394	0.000126436	0.00223154	0.00184848	ANXA1/RPS6/LGALS1/JUNB/HLA-DRB1/ITM2A/NKG7/FCGR3A	8
BP	GO:0045619	regulation of lymphocyte differentiation	8/97	146/9394	0.000126436	0.00223154	0.00184848	CD2/ANXA1/ID2/JUNB/CD27/IL7R/HLA-DRB1/ACTB	8
BP	GO:0002347	response to tumor cell	4/97	26/9394	0.000134155	0.00234771	0.0019447	PRF1/HLA-DRB1/HLA-A/NKG7	4
BP	GO:0046651	lymphocyte proliferation	9/97	189/9394	0.000138877	0.00240993	0.00199625	ANXA1/RPS6/HLA-DPA1/CD3E/IL7R/HLA-DRB1/HLA-A/HLA-DPB1/FCGR3A	9
BP	GO:0032729	positive regulation of type II interferon production	5/97	50/9394	0.000155227	0.00266649	0.00220877	CD2/HLA-DPA1/CD3E/HLA-A/HLA-DPB1	5
BP	GO:0002474	antigen processing and presentation of peptide antigen via MHC class I	4/97	27/9394	0.000156245	0.00266649	0.00220877	B2M/HLA-C/HLA-A/HLA-B	4
BP	GO:0032943	mononuclear cell proliferation	9/97	193/9394	0.000162759	0.00275489	0.00228199	ANXA1/RPS6/HLA-DPA1/CD3E/IL7R/HLA-DRB1/HLA-A/HLA-DPB1/FCGR3A	9
BP	GO:0006968	cellular defense response	4/97	28/9394	0.00018085	0.00303622	0.00251503	GNLY/ITGB1/PRF1/KLRG1	4
BP	GO:2000026	regulation of multicellular organismal development	18/97	685/9394	0.000192964	0.00318853	0.0026412	CD2/ANXA1/B2M/ITGB1/HOPX/FOS/ID2/JUNB/CD27/CXCR4/IL7R/HLA-DRB1/ACTB/BTG1/HLA-B/S100A10/CST7/SRGN	18
BP	GO:0002708	positive regulation of lymphocyte mediated immunity	6/97	82/9394	0.00019301	0.00318853	0.0026412	B2M/HLA-DRB1/HLA-C/HLA-A/HLA-B/KLRD1	6
BP	GO:0050900	leukocyte migration	9/97	198/9394	0.000197347	0.0032343	0.00267911	ANXA1/ITGB1/CXCR4/SELL/RPS19/ITGB2/CD99/XCL2/RPL13A	9
BP	GO:0042255	ribosome assembly	5/97	54/9394	0.000224273	0.00364664	0.00302067	RPS14/RPS27/RPS19/RPL11/RPS28	5
BP	GO:0002366	leukocyte activation involved in immune response	9/97	202/9394	0.000229248	0.00369841	0.00306355	ANXA1/RPS6/LGALS1/JUNB/HLA-DRB1/ITGB2/ITM2A/NKG7/FCGR3A	9
BP	GO:0008284	positive regulation of cell population proliferation	14/97	458/9394	0.000238158	0.00378472	0.00313504	ANXA1/ITGB1/RPS6/HLA-DPA1/ID2/CD3E/JUN/IL7R/S100A6/ACTB/RPS15A/HLA-A/HLA-DPB1/FCGR3A	14
BP	GO:0042269	regulation of natural killer cell mediated cytotoxicity	4/97	30/9394	0.000238263	0.00378472	0.00313504	KLRB1/HLA-A/HLA-B/KLRD1	4
BP	GO:0002263	cell activation involved in immune response	9/97	205/9394	0.000255894	0.00403374	0.00334132	ANXA1/RPS6/LGALS1/JUNB/HLA-DRB1/ITGB2/ITM2A/NKG7/FCGR3A	9
BP	GO:0045824	negative regulation of innate immune response	5/97	56/9394	0.000266514	0.00416934	0.00345364	RPS19/HLA-A/HLA-B/LYAR/KLRD1	5
BP	GO:0002440	production of molecular mediator of immune response	8/97	163/9394	0.000269938	0.00419114	0.0034717	HLA-DQA1/HLA-DQA2/HLA-DRB5/B2M/HLA-DPA1/HLA-DRB1/HLA-A/HLA-DPB1	8
BP	GO:0009617	response to bacterium	11/97	304/9394	0.000283546	0.00436956	0.00361949	B2M/GNLY/FOS/IL7R/HLA-DRB1/RPS19/HLA-A/HLA-B/GZMA/RPL13A/VIM	11
BP	GO:0002715	regulation of natural killer cell mediated immunity	4/97	32/9394	0.00030774	0.00470729	0.00389924	KLRB1/HLA-A/HLA-B/KLRD1	4
BP	GO:1902107	positive regulation of leukocyte differentiation	7/97	126/9394	0.000312334	0.0047078	0.00389967	ANXA1/FOS/ID2/CD27/IL7R/HLA-DRB1/ACTB	7
BP	GO:1903708	positive regulation of hemopoiesis	7/97	126/9394	0.000312334	0.0047078	0.00389967	ANXA1/FOS/ID2/CD27/IL7R/HLA-DRB1/ACTB	7
BP	GO:0048584	positive regulation of response to stimulus	26/97	1262/9394	0.000330151	0.0049403	0.00409226	S100A4/ANXA1/B2M/CD8B/ITGB1/LGALS1/RPS12/TMSB4X/CD3E/CD27/JUN/CXCR4/CD8A/IL7R/HLA-DRB1/ACTB/RPS19/HLA-C/ITGB2/HLA-A/RPL11/HLA-DPB1/HLA-B/NKG7/XCL2/KLRD1	26
BP	GO:0045580	regulation of T cell differentiation	7/97	128/9394	0.000343872	0.0051086	0.00423167	CD2/ANXA1/JUNB/CD27/IL7R/HLA-DRB1/ACTB	7
BP	GO:0002262	myeloid cell homeostasis	7/97	129/9394	0.000360573	0.00531845	0.00440549	ANXA1/B2M/RPS6/ID2/RPS14/RPS19/LYAR	7
BP	GO:0050671	positive regulation of lymphocyte proliferation	6/97	93/9394	0.000383584	0.00561773	0.0046534	ANXA1/HLA-DPA1/CD3E/HLA-A/HLA-DPB1/FCGR3A	6
BP	GO:0060326	cell chemotaxis	7/97	131/9394	0.000395925	0.00575765	0.0047693	ANXA1/TMSB4X/CXCR4/RPS19/ITGB2/XCL2/RPL13A	7
BP	GO:0032946	positive regulation of mononuclear cell proliferation	6/97	95/9394	0.000430184	0.00620263	0.0051379	ANXA1/HLA-DPA1/CD3E/HLA-A/HLA-DPB1/FCGR3A	6
BP	GO:0006950	response to stress	40/97	2385/9394	0.000432532	0.00620263	0.0051379	CD2/IL32/ANXA1/B2M/GNLY/KLRB1/ITGB1/HLA-DPA1/LGALS1/FOS/TMSB4X/ID2/JUNB/CD27/PRF1/JUN/CXCR4/IL7R/HLA-DRB1/GZMB/ACTB/IFITM2/RPS19/HLA-C/KLRG1/ITGB2/BTG1/COTL1/HLA-A/HLA-B/S100A10/CST7/NKG7/FCGR3A/XCL2/RPL13A/LYAR/COX1/KLRD1/VIM	40
BP	GO:0009595	detection of biotic stimulus	3/97	15/9394	0.000443798	0.00632029	0.00523536	HLA-DRB1/HLA-A/HLA-B	3
BP	GO:0050778	positive regulation of immune response	13/97	431/9394	0.000460056	0.00650696	0.00538999	ANXA1/B2M/CD8B/CD3E/CD8A/HLA-DRB1/RPS19/HLA-C/ITGB2/HLA-A/HLA-DPB1/HLA-B/KLRD1	13
BP	GO:0010942	positive regulation of cell death	12/97	377/9394	0.000478839	0.00672655	0.00557189	ANXA1/ITGB1/RPS6/LGALS1/FOS/PRF1/JUN/PRMT2/ITGB2/BTG1/RPL11/GZMA	12
BP	GO:0002707	negative regulation of lymphocyte mediated immunity	4/97	36/9394	0.000488429	0.00681491	0.00564508	IL7R/HLA-A/HLA-B/KLRD1	4
BP	GO:0042098	T cell proliferation	7/97	137/9394	0.000518937	0.00719198	0.00595742	ANXA1/RPS6/HLA-DPA1/CD3E/HLA-DRB1/HLA-A/HLA-DPB1	7
BP	GO:0048468	cell development	27/97	1375/9394	0.000532935	0.00733673	0.00607733	CD2/ANXA1/B2M/ITGB1/RPS6/LGALS1/FOS/ID2/RPS14/CD3E/JUNB/CD27/JUN/CXCR4/CD8A/PRMT2/IL7R/HLA-DRB1/KLF6/S100A6/ACTB/RPS19/HLA-B/ITM2A/S100A10/LYAR/VIM	27
BP	GO:0150076	neuroinflammatory response	4/97	37/9394	0.000543329	0.0074303	0.00615483	ITGB1/JUN/ITGB2/CST7	4
BP	GO:0030183	B cell differentiation	6/97	100/9394	0.000566135	0.00768098	0.00636248	ITGB1/LGALS1/ID2/CD27/KLF6/ITM2A	6
BP	GO:0002683	negative regulation of immune system process	10/97	278/9394	0.000569099	0.00768098	0.00636248	ANXA1/ID2/IL7R/HLA-DRB1/RPS19/HLA-A/HLA-B/CST7/LYAR/KLRD1	10
BP	GO:0042102	positive regulation of T cell proliferation	5/97	66/9394	0.000574872	0.00770851	0.00638529	ANXA1/HLA-DPA1/CD3E/HLA-A/HLA-DPB1	5
BP	GO:0030099	myeloid cell differentiation	10/97	279/9394	0.000585267	0.00779726	0.0064588	B2M/RPS6/FOS/ID2/RPS14/JUNB/JUN/HLA-DRB1/RPS19/LYAR	10
BP	GO:0030218	erythrocyte differentiation	6/97	102/9394	0.000629025	0.00832652	0.0068972	B2M/RPS6/ID2/RPS14/RPS19/LYAR	6
BP	GO:0031640	killing of cells of another organism	3/97	17/9394	0.00065339	0.00853956	0.00707367	GNLY/PRF1/RPS19	3
BP	GO:0045953	negative regulation of natural killer cell mediated cytotoxicity	3/97	17/9394	0.00065339	0.00853956	0.00707367	HLA-A/HLA-B/KLRD1	3
BP	GO:0070665	positive regulation of leukocyte proliferation	6/97	103/9394	0.000662437	0.00860334	0.00712651	ANXA1/HLA-DPA1/CD3E/HLA-A/HLA-DPB1/FCGR3A	6
BP	GO:0042127	regulation of cell population proliferation	19/97	831/9394	0.000728971	0.00940829	0.00779328	ANXA1/B2M/S100A11/ITGB1/RPS6/HLA-DPA1/ID2/CD3E/JUNB/JUN/IL7R/HLA-DRB1/S100A6/ACTB/BTG1/RPS15A/HLA-A/HLA-DPB1/FCGR3A	19
BP	GO:0032101	regulation of response to external stimulus	15/97	574/9394	0.000746599	0.00957595	0.00793216	ANXA1/KLRB1/LGALS1/HOPX/TMSB4X/CXCR4/HLA-DRB1/RPS19/HLA-A/HLA-B/CST7/NKG7/XCL2/LYAR/KLRD1	15
BP	GO:0002548	monocyte chemotaxis	3/97	18/9394	0.000778217	0.009859	0.00816663	ANXA1/RPS19/XCL2	3
BP	GO:0002716	negative regulation of natural killer cell mediated immunity	3/97	18/9394	0.000778217	0.009859	0.00816663	HLA-A/HLA-B/KLRD1	3
BP	GO:0010720	positive regulation of cell development	9/97	239/9394	0.000783449	0.00986476	0.0081714	ANXA1/ITGB1/FOS/ID2/CD27/CXCR4/IL7R/HLA-DRB1/ACTB	9
BP	GO:0050670	regulation of lymphocyte proliferation	7/97	148/9394	0.000822385	0.0102923	0.00852552	ANXA1/HLA-DPA1/CD3E/HLA-DRB1/HLA-A/HLA-DPB1/FCGR3A	7
BP	GO:0034101	erythrocyte homeostasis	6/97	108/9394	0.000850667	0.0105187	0.0087131	B2M/RPS6/ID2/RPS14/RPS19/LYAR	6
BP	GO:0097529	myeloid leukocyte migration	6/97	108/9394	0.000850667	0.0105187	0.0087131	ANXA1/RPS19/ITGB2/CD99/XCL2/RPL13A	6
BP	GO:0032944	regulation of mononuclear cell proliferation	7/97	150/9394	0.000890167	0.0108451	0.00898345	ANXA1/HLA-DPA1/CD3E/HLA-DRB1/HLA-A/HLA-DPB1/FCGR3A	7
BP	GO:0042129	regulation of T cell proliferation	6/97	109/9394	0.000892817	0.0108451	0.00898345	ANXA1/HLA-DPA1/CD3E/HLA-DRB1/HLA-A/HLA-DPB1	6
BP	GO:0050852	T cell receptor signaling pathway	6/97	109/9394	0.000892817	0.0108451	0.00898345	CD8B/CD3E/CD8A/HLA-DRB1/HLA-A/HLA-DPB1	6
BP	GO:0030595	leukocyte chemotaxis	6/97	110/9394	0.00093656	0.0113099	0.00936848	ANXA1/CXCR4/RPS19/ITGB2/XCL2/RPL13A	6
BP	GO:0002704	negative regulation of leukocyte mediated immunity	4/97	45/9394	0.00115085	0.0138168	0.0114451	IL7R/HLA-A/HLA-B/KLRD1	4
BP	GO:0034341	response to type II interferon	5/97	77/9394	0.00116244	0.0138753	0.0114935	HLA-DPA1/IFITM2/XCL2/RPL13A/VIM	5
BP	GO:0031348	negative regulation of defense response	7/97	158/9394	0.00120666	0.0143205	0.0118622	HLA-DRB1/RPS19/HLA-A/HLA-B/CST7/LYAR/KLRD1	7
BP	GO:0006364	rRNA processing	8/97	205/9394	0.00122996	0.0145136	0.0120222	RPS8/RPS6/RPS14/RPS27/RPS19/RPL11/RPS28/LYAR	8
BP	GO:0045597	positive regulation of cell differentiation	12/97	421/9394	0.00126192	0.0148061	0.0122645	ANXA1/ITGB1/HOPX/FOS/ID2/JUNB/CD27/CXCR4/IL7R/HLA-DRB1/ACTB/BTG1	12
BP	GO:0035710	CD4-positive, alpha-beta T cell activation	5/97	80/9394	0.00138042	0.0160144	0.0132654	ANXA1/CD3E/JUNB/HLA-DRB1/NKG7	5
BP	GO:0046634	regulation of alpha-beta T cell activation	5/97	80/9394	0.00138042	0.0160144	0.0132654	ANXA1/CD3E/JUNB/HLA-DRB1/HLA-A	5
BP	GO:0070663	regulation of leukocyte proliferation	7/97	162/9394	0.00139494	0.0160925	0.0133301	ANXA1/HLA-DPA1/CD3E/HLA-DRB1/HLA-A/HLA-DPB1/FCGR3A	7
BP	GO:0002824	positive regulation of adaptive immune response based on somatic recombination of immune receptors built from immunoglobulin superfamily domains	5/97	81/9394	0.00145937	0.0167422	0.0138682	B2M/HLA-DRB1/HLA-C/HLA-A/HLA-B	5
BP	GO:0048872	homeostasis of number of cells	8/97	214/9394	0.00161753	0.0184542	0.0152864	ANXA1/B2M/RPS6/ID2/RPS14/IL7R/RPS19/LYAR	8
BP	GO:0045582	positive regulation of T cell differentiation	5/97	83/9394	0.00162719	0.0184623	0.0152931	ANXA1/CD27/IL7R/HLA-DRB1/ACTB	5
BP	GO:0002768	immune response-regulating cell surface receptor signaling pathway	8/97	217/9394	0.00176632	0.0199315	0.0165101	CD8B/CD3E/CD8A/HLA-DRB1/HLA-A/HLA-DPB1/FCGR3A/KLRD1	8
BP	GO:0046718	viral entry into host cell	5/97	85/9394	0.0018088	0.0202297	0.0167571	ITGB1/LGALS1/CXCR4/HLA-DRB1/IFITM2	5
BP	GO:0046631	alpha-beta T cell activation	6/97	125/9394	0.00181235	0.0202297	0.0167571	ANXA1/CD3E/JUNB/HLA-DRB1/HLA-A/NKG7	6
BP	GO:0046635	positive regulation of alpha-beta T cell activation	4/97	51/9394	0.00184127	0.0204421	0.016933	ANXA1/CD3E/HLA-DRB1/HLA-A	4
BP	GO:0031347	regulation of defense response	12/97	441/9394	0.00187129	0.0206643	0.0171171	ANXA1/KLRB1/LGALS1/TMSB4X/HLA-DRB1/RPS19/HLA-A/HLA-B/CST7/NKG7/LYAR/KLRD1	12
BP	GO:0030490	maturation of SSU-rRNA	4/97	52/9394	0.0019791	0.0216235	0.0179117	RPS8/RPS14/RPS19/RPS28	4
BP	GO:2000514	regulation of CD4-positive, alpha-beta T cell activation	4/97	52/9394	0.0019791	0.0216235	0.0179117	ANXA1/CD3E/JUNB/HLA-DRB1	4
BP	GO:0002821	positive regulation of adaptive immune response	5/97	87/9394	0.00200485	0.0216754	0.0179547	B2M/HLA-DRB1/HLA-C/HLA-A/HLA-B	5
BP	GO:0002832	negative regulation of response to biotic stimulus	5/97	87/9394	0.00200485	0.0216754	0.0179547	RPS19/HLA-A/HLA-B/LYAR/KLRD1	5
BP	GO:0045622	regulation of T-helper cell differentiation	3/97	25/9394	0.00208165	0.0223885	0.0185454	ANXA1/JUNB/HLA-DRB1	3
BP	GO:0007166	cell surface receptor signaling pathway	25/97	1352/9394	0.00216359	0.0231493	0.0191755	CD2/ANXA1/CD8B/KLRB1/CD7/ITGB1/FOS/RPS12/TMSB4X/CD3E/CD27/JUN/CXCR4/CD8A/IL7R/HLA-DRB1/IFITM2/KLRG1/ITGB2/HLA-A/HLA-DPB1/FCGR3A/XCL2/KLRD1/VIM	25
BP	GO:0032501	multicellular organismal process	49/97	3379/9394	0.00223456	0.0237854	0.0197024	HLA-DQA1/HLA-DQA2/HLA-DRB5/CD2/ANXA1/B2M/CD8B/CD7/RPL13/ITGB1/RPS6/HLA-DPA1/LGALS1/HOPX/FOS/TMSB4X/ID2/RPS14/CD3E/JUNB/CD27/PRF1/JUN/CXCR4/CD8A/IL7R/HLA-DRB1/KLF6/S100A6/ACTB/RPS19/ITGB2/BTG1/HLA-A/HLA-DPB1/HLA-B/ITM2A/S100A10/CST7/NKG7/FCGR3A/XCL2/DUSP2/RPL13A/SRGN/LYAR/COX1/KLRD1/VIM	49
BP	GO:0044409	entry into host	5/97	90/9394	0.00232747	0.0246079	0.0203838	ITGB1/LGALS1/CXCR4/HLA-DRB1/IFITM2	5
BP	GO:0001774	microglial cell activation	3/97	26/9394	0.00233567	0.0246079	0.0203838	JUN/ITGB2/CST7	3
BP	GO:0043068	positive regulation of programmed cell death	10/97	340/9394	0.0025953	0.0271371	0.0224788	ANXA1/ITGB1/RPS6/LGALS1/PRF1/JUN/PRMT2/BTG1/RPL11/GZMA	10
BP	GO:0030101	natural killer cell activation	4/97	56/9394	0.00260201	0.0271371	0.0224788	CD2/NKG7/FCGR3A/KLRD1	4
BP	GO:0045621	positive regulation of lymphocyte differentiation	5/97	93/9394	0.00268637	0.0278762	0.023091	ANXA1/CD27/IL7R/HLA-DRB1/ACTB	5
BP	GO:0019538	protein metabolic process	50/97	3498/9394	0.00270168	0.0278948	0.0231065	RPS26/GZMH/ANXA1/B2M/RPL32/RPLP1/RPS8/RPL13/RPS6/HOPX/RPLP2/RPS12/RPS14/CD3E/CD27/RPS27/JUN/RPL21/PRMT2/HLA-DRB1/GZMB/ACTB/RPS3A/RPS19/CTSW/RPS29/RPS23/RPL34/GZMK/ITGB2/RPL18A/BTG1/RPS15A/EEF1A1/RPL11/RPS28/RPS27A/ITM2A/S100A10/CST7/GZMA/DUSP2/RPL13A/SRGN/RPL31/RPL19/RPS13/RPS18/RPL9/VIM	50
BP	GO:0045595	regulation of cell differentiation	17/97	790/9394	0.0027568	0.0283224	0.0234606	CD2/ANXA1/B2M/ITGB1/HOPX/FOS/ID2/JUNB/CD27/CXCR4/IL7R/HLA-DRB1/ACTB/RPS19/BTG1/HLA-B/S100A10	17
BP	GO:0008283	cell population proliferation	20/97	1004/9394	0.00281194	0.0287459	0.0238114	ANXA1/B2M/S100A11/ITGB1/RPS6/HLA-DPA1/FOS/ID2/CD3E/JUNB/JUN/IL7R/HLA-DRB1/S100A6/ACTB/BTG1/RPS15A/HLA-A/HLA-DPB1/FCGR3A	20
BP	GO:0002269	leukocyte activation involved in inflammatory response	3/97	28/9394	0.00289936	0.029349	0.024311	JUN/ITGB2/CST7	3
BP	GO:0090303	positive regulation of wound healing	3/97	28/9394	0.00289936	0.029349	0.024311	ANXA1/ITGB1/CXCR4	3
BP	GO:0001817	regulation of cytokine production	12/97	467/9394	0.00300789	0.030299	0.0250979	CD2/ANXA1/B2M/HLA-DPA1/TMSB4X/CD3E/HLA-DRB1/HLA-A/HLA-DPB1/HLA-B/FCGR3A/SRGN	12
BP	GO:0016072	rRNA metabolic process	8/97	238/9394	0.00313643	0.0314404	0.0260434	RPS8/RPS6/RPS14/RPS27/RPS19/RPL11/RPS28/LYAR	8
BP	GO:0048518	positive regulation of biological process	51/97	3614/9394	0.00316923	0.0316157	0.0261887	HLA-DQA1/HLA-DQA2/HLA-DRB5/S100A4/CD2/ANXA1/B2M/CD8B/S100A11/ITGB1/RPS6/HLA-DPA1/LGALS1/HOPX/FOS/RPS12/TMSB4X/ID2/CD3E/JUNB/CD27/PRF1/JUN/CXCR4/CD8A/PRMT2/IL7R/HLA-DRB1/KLF6/GZMB/S100A6/ACTB/RPS19/HLA-C/ITGB2/BTG1/RPS15A/HLA-A/CD99/RPL11/HLA-DPB1/HLA-B/S100A10/CST7/NKG7/FCGR3A/XCL2/GZMA/LYAR/KLRD1/VIM	51
BP	GO:0046596	regulation of viral entry into host cell	3/97	29/9394	0.00320989	0.031715	0.0262708	LGALS1/HLA-DRB1/IFITM2	3
BP	GO:0061900	glial cell activation	3/97	29/9394	0.00320989	0.031715	0.0262708	JUN/ITGB2/CST7	3
BP	GO:0002274	myeloid leukocyte activation	6/97	141/9394	0.00331876	0.0326344	0.0270325	CD2/ANXA1/JUN/ITGB2/CST7/FCGR3A	6
BP	GO:0045445	myoblast differentiation	4/97	60/9394	0.00334789	0.0327649	0.0271406	ITGB1/LGALS1/ACTB/BTG1	4
BP	GO:0044403	biological process involved in symbiotic interaction	7/97	190/9394	0.00343857	0.0334813	0.027734	ITGB1/LGALS1/JUN/CXCR4/HLA-DRB1/IFITM2/EEF1A1	7
BP	GO:0001816	cytokine production	12/97	475/9394	0.00345352	0.0334813	0.027734	CD2/ANXA1/B2M/HLA-DPA1/TMSB4X/CD3E/HLA-DRB1/HLA-A/HLA-DPB1/HLA-B/FCGR3A/SRGN	12
BP	GO:0071674	mononuclear cell migration	5/97	99/9394	0.00352216	0.0338437	0.0280342	ANXA1/CXCR4/RPS19/CD99/XCL2	5
BP	GO:0019730	antimicrobial humoral response	3/97	30/9394	0.00354007	0.0338437	0.0280342	GNLY/RPS19/HLA-A	3
BP	GO:2000516	positive regulation of CD4-positive, alpha-beta T cell activation	3/97	30/9394	0.00354007	0.0338437	0.0280342	ANXA1/CD3E/HLA-DRB1	3
BP	GO:0048522	positive regulation of cellular process	47/97	3266/9394	0.00360773	0.0343317	0.0284384	HLA-DQA1/HLA-DQA2/HLA-DRB5/S100A4/CD2/ANXA1/B2M/S100A11/ITGB1/RPS6/HLA-DPA1/LGALS1/HOPX/FOS/RPS12/TMSB4X/ID2/CD3E/JUNB/CD27/PRF1/JUN/CXCR4/PRMT2/IL7R/HLA-DRB1/KLF6/GZMB/S100A6/ACTB/HLA-C/ITGB2/BTG1/RPS15A/HLA-A/CD99/RPL11/HLA-DPB1/HLA-B/S100A10/CST7/FCGR3A/XCL2/GZMA/LYAR/KLRD1/VIM	47
BP	GO:0071248	cellular response to metal ion	5/97	100/9394	0.00367774	0.0348373	0.0288572	B2M/FOS/JUNB/JUN/MT2A	5
BP	GO:0033077	T cell differentiation in thymus	4/97	62/9394	0.00377037	0.0353901	0.0293151	B2M/RPS6/CD3E/IL7R	4
BP	GO:0071346	cellular response to type II interferon	4/97	62/9394	0.00377037	0.0353901	0.0293151	HLA-DPA1/XCL2/RPL13A/VIM	4
BP	GO:0061756	leukocyte adhesion to vascular endothelial cell	3/97	31/9394	0.00389029	0.0361884	0.0299764	ITGB1/SELL/ITGB2	3
BP	GO:0044260	cellular macromolecule metabolic process	38/97	2480/9394	0.00389048	0.0361884	0.0299764	RPS26/RPL32/S100A11/RPLP1/RPS8/RPL13/RPS6/RPLP2/FOS/RPS12/RPS14/RPS27/RPL21/PRMT2/IL7R/GZMB/ACTB/RPS3A/RPS19/RPS29/RPS23/RPL34/RPL18A/BTG1/RPS15A/EEF1A1/RPL11/RPS28/RPS27A/ITM2A/GZMA/RPL13A/RPL31/RPL19/RPS13/RPS18/RPL9/VIM	38
BP	GO:0042116	macrophage activation	4/97	63/9394	0.00399458	0.0369902	0.0306405	JUN/ITGB2/CST7/FCGR3A	4
BP	GO:0034113	heterotypic cell-cell adhesion	3/97	32/9394	0.00426089	0.0391055	0.0323928	CD2/ITGB1/ITGB2	3
BP	GO:0060395	SMAD protein signal transduction	3/97	32/9394	0.00426089	0.0391055	0.0323928	FOS/JUN/VIM	3
BP	GO:0048871	multicellular organismal-level homeostasis	11/97	426/9394	0.00433639	0.039597	0.0327998	ANXA1/B2M/ITGB1/RPS6/ID2/RPS14/CXCR4/IL7R/ACTB/RPS19/LYAR	11
BP	GO:0050851	antigen receptor-mediated signaling pathway	6/97	149/9394	0.00435279	0.039597	0.0327998	CD8B/CD3E/CD8A/HLA-DRB1/HLA-A/HLA-DPB1	6
BP	GO:0051098	regulation of binding	8/97	252/9394	0.004435	0.0401678	0.0332727	B2M/HOPX/TMSB4X/JUN/ACTB/RPL11/S100A10/GZMA	8
BP	GO:0001915	negative regulation of T cell mediated cytotoxicity	2/97	10/9394	0.00449942	0.0403969	0.0334625	IL7R/KLRD1	2
BP	GO:0002517	T cell tolerance induction	2/97	10/9394	0.00449942	0.0403969	0.0334625	CD3E/HLA-B	2
BP	GO:0051100	negative regulation of binding	5/97	106/9394	0.00471661	0.0420213	0.034808	B2M/TMSB4X/JUN/ACTB/GZMA	5
BP	GO:0051606	detection of stimulus	4/97	66/9394	0.00472103	0.0420213	0.034808	CXCR4/HLA-DRB1/HLA-A/HLA-B	4
BP	GO:0002429	immune response-activating cell surface receptor signaling pathway	7/97	202/9394	0.00480974	0.0424449	0.0351589	CD8B/CD3E/CD8A/HLA-DRB1/HLA-A/HLA-DPB1/KLRD1	7
BP	GO:0042113	B cell activation	7/97	202/9394	0.00480974	0.0424449	0.0351589	ITGB1/LGALS1/ID2/CD27/IL7R/KLF6/ITM2A	7
BP	GO:0050727	regulation of inflammatory response	7/97	203/9394	0.00494027	0.0434113	0.0359594	ANXA1/LGALS1/TMSB4X/HLA-DRB1/RPS19/CST7/NKG7	7
BP	GO:0043392	negative regulation of DNA binding	3/97	34/9394	0.00506465	0.0437594	0.0362478	TMSB4X/JUN/GZMA	3
BP	GO:0043903	regulation of biological process involved in symbiotic interaction	3/97	34/9394	0.00506465	0.0437594	0.0362478	LGALS1/HLA-DRB1/IFITM2	3
BP	GO:0052372	modulation by symbiont of entry into host	3/97	34/9394	0.00506465	0.0437594	0.0362478	LGALS1/HLA-DRB1/IFITM2	3
BP	GO:0140467	integrated stress response signaling	3/97	34/9394	0.00506465	0.0437594	0.0362478	FOS/JUNB/JUN	3
BP	GO:0009059	macromolecule biosynthetic process	44/97	3052/9394	0.00529218	0.0455348	0.0377184	RPS26/RPL32/RPLP1/RPS8/RPL13/RPS6/HOPX/RPLP2/FOS/RPS12/TMSB4X/ID2/RPS14/JUNB/RPS27/JUN/RPL21/PRMT2/HLA-DRB1/KLF6/GZMB/ACTB/RPS3A/RPS19/RPS29/RPS23/RPL34/RPL18A/BTG1/RPS15A/EEF1A1/RPL11/RPS28/RPS27A/ITM2A/S100A10/RPL13A/RPL31/RPL19/LYAR/RPS13/RPS18/RPL9/VIM	44
BP	GO:0002323	natural killer cell activation involved in immune response	2/97	11/9394	0.00546243	0.0462292	0.0382936	NKG7/FCGR3A	2
BP	GO:0003161	cardiac conduction system development	2/97	11/9394	0.00546243	0.0462292	0.0382936	HOPX/ID2	2
BP	GO:0032717	negative regulation of interleukin-8 production	2/97	11/9394	0.00546243	0.0462292	0.0382936	ANXA1/TMSB4X	2
BP	GO:0033631	cell-cell adhesion mediated by integrin	2/97	11/9394	0.00546243	0.0462292	0.0382936	ITGB1/CD3E	2
BP	GO:0012501	programmed cell death	22/97	1219/9394	0.0056774	0.0478524	0.0396382	GZMH/CD2/ANXA1/ITGB1/RPS6/LGALS1/CD3E/CD27/PRF1/JUN/CXCR4/PRMT2/IL7R/GZMB/ACTB/RPS3A/ITGB2/BTG1/RPL11/NKG7/GZMA/SRGN	22
BP	GO:0097530	granulocyte migration	4/97	70/9394	0.00582112	0.0488642	0.0404763	ANXA1/ITGB2/CD99/XCL2	4
BP	GO:0044000	movement in host	5/97	112/9394	0.00594924	0.0493767	0.0409008	ITGB1/LGALS1/CXCR4/HLA-DRB1/IFITM2	5
BP	GO:0043370	regulation of CD4-positive, alpha-beta T cell differentiation	3/97	36/9394	0.00595389	0.0493767	0.0409008	ANXA1/JUNB/HLA-DRB1	3
BP	GO:1903036	positive regulation of response to wounding	3/97	36/9394	0.00595389	0.0493767	0.0409008	ANXA1/ITGB1/CXCR4	3
CC	GO:0022626	cytosolic ribosome	27/99	92/9728	2.8851e-33	8.30908e-31	5.28428e-31	RPS26/RPL32/RPLP1/RPS8/RPL13/RPS6/RPLP2/RPS12/RPS14/RPS27/RPL21/RPS3A/RPS19/RPS29/RPS23/RPL34/RPL18A/RPS15A/RPL11/RPS28/RPS27A/RPL13A/RPL31/RPL19/RPS13/RPS18/RPL9	27
CC	GO:0044391	ribosomal subunit	27/99	175/9728	4.60936e-25	6.63748e-23	4.2212e-23	RPS26/RPL32/RPLP1/RPS8/RPL13/RPS6/RPLP2/RPS12/RPS14/RPS27/RPL21/RPS3A/RPS19/RPS29/RPS23/RPL34/RPL18A/RPS15A/RPL11/RPS28/RPS27A/RPL13A/RPL31/RPL19/RPS13/RPS18/RPL9	27
CC	GO:0005840	ribosome	27/99	201/9728	2.13898e-23	2.05342e-21	1.3059e-21	RPS26/RPL32/RPLP1/RPS8/RPL13/RPS6/RPLP2/RPS12/RPS14/RPS27/RPL21/RPS3A/RPS19/RPS29/RPS23/RPL34/RPL18A/RPS15A/RPL11/RPS28/RPS27A/RPL13A/RPL31/RPL19/RPS13/RPS18/RPL9	27
CC	GO:0022627	cytosolic small ribosomal subunit	15/99	39/9728	8.90064e-21	6.40846e-19	4.07556e-19	RPS26/RPS8/RPS6/RPS12/RPS14/RPS27/RPS3A/RPS19/RPS29/RPS23/RPS15A/RPS28/RPS27A/RPS13/RPS18	15
CC	GO:0098552	side of membrane	26/99	295/9728	7.99157e-18	4.03615e-16	2.56685e-16	RPS26/HLA-DQA1/HLA-DQA2/HLA-DRB5/CD2/ANXA1/B2M/ITGB1/HLA-DPA1/CD3E/CD27/CD8A/IL7R/HLA-DRB1/S100A6/SELL/HLA-C/RPS29/ITGB2/HLA-A/CD69/EEF1A1/RPS28/HLA-DPB1/HLA-B/FCGR3A	26
CC	GO:0005576	extracellular region	56/99	1763/9728	8.40865e-18	4.03615e-16	2.56685e-16	RPS26/HLA-DRB5/S100A4/CD2/IL32/ANXA1/B2M/GNLY/CD8B/S100A11/FGFBP2/RPS8/CD52/ITGB1/LGALS1/RPLP2/TMSB4X/RPS14/CD27/PRF1/CXCR4/CD8A/IL7R/HLA-DRB1/GZMB/S100A6/ACTB/RPS3A/SELL/RPS19/CTSW/HLA-C/RPS29/RPL34/GZMK/NUCB2/ITGB2/RPS15A/COTL1/HLA-A/EEF1A1/RPL11/RPS28/SH3BGRL3/HLA-B/RPS27A/S100A10/CST7/FCGR3A/XCL2/GZMA/SRGN/RPL31/RPS13/RPS18/VIM	56
CC	GO:0015935	small ribosomal subunit	15/99	71/9728	2.49409e-16	1.02614e-14	6.5259e-15	RPS26/RPS8/RPS6/RPS12/RPS14/RPS27/RPS3A/RPS19/RPS29/RPS23/RPS15A/RPS28/RPS27A/RPS13/RPS18	15
CC	GO:0042611	MHC protein complex	10/99	21/9728	2.40749e-15	8.66696e-14	5.51188e-14	HLA-DQA1/HLA-DQA2/HLA-DRB5/B2M/HLA-DPA1/HLA-DRB1/HLA-C/HLA-A/HLA-DPB1/HLA-B	10
CC	GO:0022625	cytosolic large ribosomal subunit	12/99	53/9728	1.17784e-13	3.76907e-12	2.397e-12	RPL32/RPLP1/RPL13/RPLP2/RPL21/RPL34/RPL18A/RPL11/RPL13A/RPL31/RPL19/RPL9	12
CC	GO:0009986	cell surface	22/99	315/9728	4.8607e-13	1.39988e-11	8.90276e-12	CD2/ANXA1/B2M/CD8B/KLRB1/ITGB1/HLA-DPA1/CD3E/CD27/CXCR4/CD8A/IL7R/HLA-DRB1/SELL/HLA-C/ITGB2/HLA-A/CD69/HLA-DPB1/HLA-B/S100A10/FCGR3A	22
CC	GO:0098553	lumenal side of endoplasmic reticulum membrane	9/99	23/9728	5.87352e-13	1.53779e-11	9.77984e-12	HLA-DQA1/HLA-DQA2/HLA-DRB5/HLA-DPA1/HLA-DRB1/HLA-C/HLA-A/HLA-DPB1/HLA-B	9
CC	GO:0005615	extracellular space	45/99	1493/9728	8.78692e-13	2.10886e-11	1.34116e-11	RPS26/HLA-DRB5/S100A4/IL32/ANXA1/B2M/GNLY/S100A11/FGFBP2/RPS8/ITGB1/LGALS1/RPLP2/RPS14/CXCR4/HLA-DRB1/S100A6/ACTB/RPS3A/SELL/RPS19/CTSW/HLA-C/RPS29/RPL34/NUCB2/ITGB2/RPS15A/COTL1/HLA-A/EEF1A1/RPL11/RPS28/SH3BGRL3/HLA-B/RPS27A/S100A10/CST7/FCGR3A/XCL2/SRGN/RPL31/RPS13/RPS18/VIM	45
CC	GO:0009897	external side of plasma membrane	16/99	152/9728	2.11548e-12	4.68661e-11	2.98052e-11	CD2/ANXA1/B2M/ITGB1/CD3E/CD27/CD8A/IL7R/HLA-DRB1/SELL/HLA-C/ITGB2/HLA-A/CD69/HLA-B/FCGR3A	16
CC	GO:1990904	ribonucleoprotein complex	29/99	642/9728	3.40723e-12	7.00915e-11	4.45758e-11	RPS26/RPL32/RPLP1/RPS8/RPL13/RPS6/RPLP2/RPS12/RPS14/RPS27/RPL21/ACTB/RPS3A/RPS19/RPS29/RPS23/RPL34/RPL18A/RPS15A/RPL11/RPS28/RPS27A/RPL13A/RPL31/RPL19/RPS13/RPS18/RPL9/VIM	29
CC	GO:0042788	polysomal ribosome	9/99	29/9728	6.84567e-12	1.23222e-10	7.83649e-11	RPS26/RPL32/RPS29/RPS23/RPL18A/RPL11/RPS28/RPL31/RPL19	9
CC	GO:0098576	lumenal side of membrane	9/99	29/9728	6.84567e-12	1.23222e-10	7.83649e-11	HLA-DQA1/HLA-DQA2/HLA-DRB5/HLA-DPA1/HLA-DRB1/HLA-C/HLA-A/HLA-DPB1/HLA-B	9
CC	GO:0005925	focal adhesion	20/99	293/9728	9.93047e-12	1.68234e-10	1.06991e-10	ANXA1/B2M/RPLP1/RPS8/ITGB1/RPLP2/RPS14/ACTB/RPS3A/RPS19/RPS29/ITGB2/CD99/RPL13A/RPL31/RPL19/RPS13/RPS18/RPL9/VIM	20
CC	GO:0030055	cell-substrate junction	20/99	296/9728	1.19696e-11	1.91513e-10	1.21796e-10	ANXA1/B2M/RPLP1/RPS8/ITGB1/RPLP2/RPS14/ACTB/RPS3A/RPS19/RPS29/ITGB2/CD99/RPL13A/RPL31/RPL19/RPS13/RPS18/RPL9/VIM	20
CC	GO:0005844	polysome	11/99	60/9728	1.56049e-11	2.36538e-10	1.5043e-10	RPS26/RPL32/RPS6/RPS29/RPS23/RPL18A/RPL11/RPS28/RPL31/RPL19/VIM	11
CC	GO:0042613	MHC class II protein complex	7/99	14/9728	2.95313e-11	4.2525e-10	2.70444e-10	HLA-DQA1/HLA-DQA2/HLA-DRB5/B2M/HLA-DPA1/HLA-DRB1/HLA-DPB1	7
CC	GO:0070161	anchoring junction	24/99	482/9728	5.1474e-11	7.05929e-10	4.48946e-10	CD2/ANXA1/B2M/S100A11/RPLP1/RPS8/ITGB1/RPLP2/RPS14/CD3E/CXCR4/ACTB/RPS3A/RPS19/RPS29/ITGB2/CD99/RPL13A/RPL31/RPL19/RPS13/RPS18/RPL9/VIM	24
CC	GO:0012507	ER to Golgi transport vesicle membrane	10/99	52/9728	8.33144e-11	1.09066e-09	6.93622e-10	HLA-DQA1/HLA-DQA2/HLA-DRB5/B2M/HLA-DPA1/HLA-DRB1/HLA-C/HLA-A/HLA-DPB1/HLA-B	10
CC	GO:0098797	plasma membrane protein complex	17/99	230/9728	1.23445e-10	1.54574e-09	9.8304e-10	HLA-DQA1/HLA-DQA2/HLA-DRB5/B2M/CD8B/ITGB1/HLA-DPA1/CD3E/CD8A/HLA-DRB1/HLA-C/ITGB2/HLA-A/HLA-DPB1/HLA-B/S100A10/FCGR3A	17
CC	GO:0070062	extracellular exosome	37/99	1239/9728	3.54612e-10	4.25535e-09	2.70625e-09	RPS26/HLA-DRB5/S100A4/ANXA1/B2M/S100A11/RPS8/ITGB1/LGALS1/RPLP2/RPS14/CXCR4/HLA-DRB1/S100A6/ACTB/RPS3A/RPS19/HLA-C/RPS29/RPL34/NUCB2/ITGB2/RPS15A/COTL1/HLA-A/EEF1A1/RPL11/RPS28/SH3BGRL3/HLA-B/RPS27A/S100A10/FCGR3A/RPL31/RPS13/RPS18/VIM	37
CC	GO:0043230	extracellular organelle	37/99	1248/9728	4.36718e-10	4.65833e-09	2.96253e-09	RPS26/HLA-DRB5/S100A4/ANXA1/B2M/S100A11/RPS8/ITGB1/LGALS1/RPLP2/RPS14/CXCR4/HLA-DRB1/S100A6/ACTB/RPS3A/RPS19/HLA-C/RPS29/RPL34/NUCB2/ITGB2/RPS15A/COTL1/HLA-A/EEF1A1/RPL11/RPS28/SH3BGRL3/HLA-B/RPS27A/S100A10/FCGR3A/RPL31/RPS13/RPS18/VIM	37
CC	GO:0065010	extracellular membrane-bounded organelle	37/99	1248/9728	4.36718e-10	4.65833e-09	2.96253e-09	RPS26/HLA-DRB5/S100A4/ANXA1/B2M/S100A11/RPS8/ITGB1/LGALS1/RPLP2/RPS14/CXCR4/HLA-DRB1/S100A6/ACTB/RPS3A/RPS19/HLA-C/RPS29/RPL34/NUCB2/ITGB2/RPS15A/COTL1/HLA-A/EEF1A1/RPL11/RPS28/SH3BGRL3/HLA-B/RPS27A/S100A10/FCGR3A/RPL31/RPS13/RPS18/VIM	37
CC	GO:1903561	extracellular vesicle	37/99	1248/9728	4.36718e-10	4.65833e-09	2.96253e-09	RPS26/HLA-DRB5/S100A4/ANXA1/B2M/S100A11/RPS8/ITGB1/LGALS1/RPLP2/RPS14/CXCR4/HLA-DRB1/S100A6/ACTB/RPS3A/RPS19/HLA-C/RPS29/RPL34/NUCB2/ITGB2/RPS15A/COTL1/HLA-A/EEF1A1/RPL11/RPS28/SH3BGRL3/HLA-B/RPS27A/S100A10/FCGR3A/RPL31/RPS13/RPS18/VIM	37
CC	GO:0015934	large ribosomal subunit	12/99	107/9728	6.98136e-10	7.18083e-09	4.56675e-09	RPL32/RPLP1/RPL13/RPLP2/RPL21/RPL34/RPL18A/RPL11/RPL13A/RPL31/RPL19/RPL9	12
CC	GO:0030666	endocytic vesicle membrane	12/99	109/9728	8.67977e-10	8.61991e-09	5.48196e-09	HLA-DQA1/HLA-DQA2/HLA-DRB5/B2M/HLA-DPA1/IL7R/HLA-DRB1/HLA-C/HLA-A/HLA-DPB1/HLA-B/RPS27A	12
CC	GO:0031982	vesicle	51/99	2291/9728	1.28045e-09	1.22923e-08	7.81747e-09	RPS26/HLA-DQA1/HLA-DQA2/HLA-DRB5/S100A4/ANXA1/B2M/GNLY/CD8B/S100A11/RPS8/ITGB1/HLA-DPA1/LGALS1/RPLP2/TMSB4X/RPS14/PRF1/CXCR4/IL7R/HLA-DRB1/S100A6/ACTB/IFITM2/RPS3A/SELL/RPS19/CTSW/HLA-C/RPS29/RPL34/NUCB2/ITGB2/RPS15A/COTL1/HLA-A/EEF1A1/RPL11/RPS28/HLA-DPB1/SH3BGRL3/HLA-B/RPS27A/S100A10/CST7/FCGR3A/SRGN/RPL31/RPS13/RPS18/VIM	51
CC	GO:0044194	cytolytic granule	6/99	13/9728	1.54447e-09	1.43486e-08	9.1252e-09	GZMH/GNLY/PRF1/GZMB/NKG7/SRGN	6
CC	GO:0030134	COPII-coated ER to Golgi transport vesicle	10/99	77/9728	4.68638e-09	4.21774e-08	2.68234e-08	HLA-DQA1/HLA-DQA2/HLA-DRB5/B2M/HLA-DPA1/HLA-DRB1/HLA-C/HLA-A/HLA-DPB1/HLA-B	10
CC	GO:0030054	cell junction	32/99	1071/9728	8.99099e-09	7.84669e-08	4.99022e-08	RPS26/CD2/ANXA1/B2M/RPL32/S100A11/RPLP1/RPS8/RPL13/ITGB1/RPLP2/RPS14/CD3E/RPS27/CXCR4/ACTB/IFITM2/RPS3A/RPS19/RPS29/RPL34/ITGB2/RPS15A/CD99/RPS28/RPL13A/RPL31/RPL19/RPS13/RPS18/RPL9/VIM	32
CC	GO:0030139	endocytic vesicle	14/99	209/9728	2.19749e-08	1.86141e-07	1.18379e-07	HLA-DQA1/HLA-DQA2/HLA-DRB5/B2M/GNLY/HLA-DPA1/IL7R/HLA-DRB1/HLA-C/HLA-A/HLA-DPB1/HLA-B/RPS27A/VIM	14
CC	GO:0030669	clathrin-coated endocytic vesicle membrane	7/99	38/9728	8.89611e-08	7.32023e-07	4.65541e-07	HLA-DQA1/HLA-DQA2/HLA-DRB5/HLA-DPA1/IL7R/HLA-DRB1/HLA-DPB1	7
CC	GO:0030662	coated vesicle membrane	11/99	141/9728	1.70108e-07	1.36086e-06	8.65461e-07	HLA-DQA1/HLA-DQA2/HLA-DRB5/B2M/HLA-DPA1/IL7R/HLA-DRB1/HLA-C/HLA-A/HLA-DPB1/HLA-B	11
CC	GO:0071944	cell periphery	47/99	2328/9728	2.48184e-07	1.93181e-06	1.22856e-06	HLA-DQA1/HLA-DQA2/HLA-DRB5/S100A4/CD2/ANXA1/B2M/CD8B/KLRB1/CD7/CD52/ITGB1/HLA-DPA1/LGALS1/CD3E/CD27/PRF1/JUN/CXCR4/CD8A/IL7R/HLA-DRB1/GZMB/S100A6/ACTB/IFITM2/SELL/HLA-C/KLRG1/NUCB2/ITGB2/COTL1/HLA-A/CD69/CD99/EEF1A1/HLA-DPB1/SH3BGRL3/HLA-B/RPS27A/ITM2A/S100A10/NKG7/FCGR3A/GZMA/KLRD1/VIM	47
CC	GO:0045334	clathrin-coated endocytic vesicle	7/99	47/9728	4.11409e-07	3.11804e-06	1.98297e-06	HLA-DQA1/HLA-DQA2/HLA-DRB5/HLA-DPA1/IL7R/HLA-DRB1/HLA-DPB1	7
CC	GO:0030658	transport vesicle membrane	10/99	131/9728	7.83848e-07	5.78841e-06	3.68123e-06	HLA-DQA1/HLA-DQA2/HLA-DRB5/B2M/HLA-DPA1/HLA-DRB1/HLA-C/HLA-A/HLA-DPB1/HLA-B	10
CC	GO:0005886	plasma membrane	44/99	2199/9728	1.07931e-06	7.73085e-06	4.91655e-06	HLA-DQA1/HLA-DQA2/HLA-DRB5/CD2/ANXA1/B2M/CD8B/KLRB1/CD7/CD52/ITGB1/HLA-DPA1/CD3E/CD27/PRF1/JUN/CXCR4/CD8A/IL7R/HLA-DRB1/GZMB/S100A6/ACTB/IFITM2/SELL/HLA-C/KLRG1/NUCB2/ITGB2/HLA-A/CD69/CD99/EEF1A1/HLA-DPB1/SH3BGRL3/HLA-B/RPS27A/ITM2A/S100A10/NKG7/FCGR3A/GZMA/KLRD1/VIM	44
CC	GO:0016020	membrane	72/99	4758/9728	1.10057e-06	7.73085e-06	4.91655e-06	RPS26/HLA-DQA1/HLA-DQA2/HLA-DRB5/GZMH/CD2/IL32/ANXA1/B2M/CD8B/RPL32/KLRB1/RPS8/CD7/CD52/RPL13/ITGB1/RPS6/HLA-DPA1/RPLP2/FOS/RPS12/RPS14/CD3E/CD27/PRF1/JUN/CXCR4/CD8A/RPL21/IL7R/HLA-DRB1/GZMB/S100A6/ACTB/IFITM2/SELL/RPS19/CTSW/HLA-C/RPS29/RPS23/KLRG1/NUCB2/ITGB2/RPL18A/RPS15A/HLA-A/CD69/CD99/EEF1A1/RPL11/RPS28/HLA-DPB1/SH3BGRL3/HLA-B/RPS27A/ITM2A/S100A10/NKG7/FCGR3A/GZMA/DUSP2/RPL13A/RPL31/RPL19/R…	72
CC	GO:0010008	endosome membrane	15/99	389/9728	8.14105e-06	5.58243e-05	3.55023e-05	HLA-DQA1/HLA-DQA2/HLA-DRB5/ANXA1/B2M/CD8B/ITGB1/HLA-DPA1/HLA-DRB1/IFITM2/HLA-C/HLA-A/HLA-DPB1/HLA-B/RPS27A	15
CC	GO:0030135	coated vesicle	11/99	217/9728	1.19057e-05	7.97408e-05	5.07123e-05	HLA-DQA1/HLA-DQA2/HLA-DRB5/B2M/HLA-DPA1/IL7R/HLA-DRB1/HLA-C/HLA-A/HLA-DPB1/HLA-B	11
CC	GO:0005783	endoplasmic reticulum	28/99	1212/9728	1.81073e-05	0.00011852	7.53747e-05	RPS26/HLA-DQA1/HLA-DQA2/HLA-DRB5/B2M/RPS8/RPL13/RPS6/HLA-DPA1/LGALS1/FOS/CD3E/RPL21/HLA-DRB1/RPS3A/CTSW/HLA-C/RPS29/RPS23/RPL34/NUCB2/HLA-A/RPS28/HLA-DPB1/HLA-B/RPS27A/CST7/GIMAP7	28
CC	GO:0000323	lytic vacuole	17/99	530/9728	2.16789e-05	0.000133589	8.49577e-05	HLA-DQA1/HLA-DQA2/HLA-DRB5/GZMH/GNLY/HLA-DPA1/PRF1/CXCR4/HLA-DRB1/GZMB/IFITM2/CTSW/EEF1A1/HLA-DPB1/CST7/NKG7/SRGN	17
CC	GO:0005764	lysosome	17/99	530/9728	2.16789e-05	0.000133589	8.49577e-05	HLA-DQA1/HLA-DQA2/HLA-DRB5/GZMH/GNLY/HLA-DPA1/PRF1/CXCR4/HLA-DRB1/GZMB/IFITM2/CTSW/EEF1A1/HLA-DPB1/CST7/NKG7/SRGN	17
CC	GO:0030665	clathrin-coated vesicle membrane	7/99	84/9728	2.18009e-05	0.000133589	8.49577e-05	HLA-DQA1/HLA-DQA2/HLA-DRB5/HLA-DPA1/IL7R/HLA-DRB1/HLA-DPB1	7
CC	GO:0032991	protein-containing complex	58/99	3740/9728	3.59093e-05	0.000215456	0.000137022	RPS26/HLA-DQA1/HLA-DQA2/HLA-DRB5/CD2/B2M/CD8B/RPL32/RPLP1/RPS8/RPL13/ITGB1/RPS6/HLA-DPA1/LGALS1/RPLP2/FOS/RPS12/ID2/RPS14/CD3E/JUNB/RPS27/JUN/CXCR4/CD8A/RPL21/HLA-DRB1/ACTB/IFITM2/RPS3A/RPS19/HLA-C/RPS29/RPS23/RPL34/ITGB2/RPL18A/RPS15A/HLA-A/CD69/EEF1A1/RPL11/RPS28/HLA-DPB1/HLA-B/RPS27A/S100A10/FCGR3A/RPL13A/RPL31/RPL19/RPS13/COX1/RPS18/KLRD1/RPL9/VIM	58
CC	GO:0005773	vacuole	17/99	594/9728	9.10646e-05	0.000535237	0.000340392	HLA-DQA1/HLA-DQA2/HLA-DRB5/GZMH/GNLY/HLA-DPA1/PRF1/CXCR4/HLA-DRB1/GZMB/IFITM2/CTSW/EEF1A1/HLA-DPB1/CST7/NKG7/SRGN	17
CC	GO:0032588	trans-Golgi network membrane	6/99	76/9728	0.000117344	0.000675899	0.000429848	HLA-DQA1/HLA-DQA2/HLA-DRB5/HLA-DPA1/HLA-DRB1/HLA-DPB1	6
CC	GO:0030133	transport vesicle	10/99	246/9728	0.000192629	0.00108499	0.000690017	HLA-DQA1/HLA-DQA2/HLA-DRB5/B2M/HLA-DPA1/HLA-DRB1/HLA-C/HLA-A/HLA-DPB1/HLA-B	10
CC	GO:0012505	endomembrane system	46/99	2842/9728	0.000195901	0.00108499	0.000690017	RPS26/HLA-DQA1/HLA-DQA2/HLA-DRB5/CD2/ANXA1/B2M/CD8B/S100A11/RPS8/RPL13/ITGB1/RPS6/HLA-DPA1/LGALS1/FOS/RPS12/TMSB4X/CD3E/PRF1/CXCR4/RPL21/HLA-DRB1/S100A6/IFITM2/RPS3A/SELL/CTSW/HLA-C/RPS29/RPS23/RPL34/NUCB2/ITGB2/COTL1/HLA-A/EEF1A1/RPS28/HLA-DPB1/HLA-B/RPS27A/ITM2A/CST7/DUSP2/GIMAP7/SRGN	46
CC	GO:0098796	membrane protein complex	18/99	697/9728	0.000203188	0.00108995	0.00069317	HLA-DQA1/HLA-DQA2/HLA-DRB5/B2M/CD8B/ITGB1/HLA-DPA1/CD3E/CD8A/HLA-DRB1/HLA-C/ITGB2/HLA-A/HLA-DPB1/HLA-B/S100A10/FCGR3A/COX1	18
CC	GO:0098802	plasma membrane signaling receptor complex	6/99	84/9728	0.000204366	0.00108995	0.00069317	B2M/CD8B/ITGB1/CD3E/CD8A/ITGB2	6
CC	GO:0005768	endosome	18/99	702/9728	0.000222036	0.00116266	0.000739413	HLA-DQA1/HLA-DQA2/HLA-DRB5/ANXA1/B2M/CD8B/ITGB1/HLA-DPA1/PRF1/CXCR4/HLA-DRB1/IFITM2/HLA-C/HLA-A/HLA-DPB1/HLA-B/RPS27A/CST7	18
CC	GO:0042101	T cell receptor complex	3/99	13/9728	0.00027155	0.00137204	0.000872571	CD8B/CD3E/CD8A	3
CC	GO:0098554	cytoplasmic side of endoplasmic reticulum membrane	3/99	13/9728	0.00027155	0.00137204	0.000872571	RPS26/RPS29/RPS28	3
CC	GO:0031410	cytoplasmic vesicle	29/99	1509/9728	0.000356167	0.00176855	0.00112474	HLA-DQA1/HLA-DQA2/HLA-DRB5/ANXA1/B2M/GNLY/CD8B/S100A11/ITGB1/HLA-DPA1/TMSB4X/PRF1/CXCR4/IL7R/HLA-DRB1/IFITM2/SELL/CTSW/HLA-C/ITGB2/COTL1/HLA-A/EEF1A1/HLA-DPB1/HLA-B/RPS27A/CST7/SRGN/VIM	29
CC	GO:0097708	intracellular vesicle	29/99	1512/9728	0.000368511	0.00179884	0.001144	HLA-DQA1/HLA-DQA2/HLA-DRB5/ANXA1/B2M/GNLY/CD8B/S100A11/ITGB1/HLA-DPA1/TMSB4X/PRF1/CXCR4/IL7R/HLA-DRB1/IFITM2/SELL/CTSW/HLA-C/ITGB2/COTL1/HLA-A/EEF1A1/HLA-DPB1/HLA-B/RPS27A/CST7/SRGN/VIM	29
CC	GO:0030659	cytoplasmic vesicle membrane	18/99	734/9728	0.000383262	0.00183966	0.00116996	HLA-DQA1/HLA-DQA2/HLA-DRB5/ANXA1/B2M/CD8B/ITGB1/HLA-DPA1/IL7R/HLA-DRB1/IFITM2/SELL/HLA-C/ITGB2/HLA-A/HLA-DPB1/HLA-B/RPS27A	18
CC	GO:0030136	clathrin-coated vesicle	7/99	134/9728	0.000417813	0.00197263	0.00125452	HLA-DQA1/HLA-DQA2/HLA-DRB5/HLA-DPA1/IL7R/HLA-DRB1/HLA-DPB1	7
CC	GO:0045202	synapse	17/99	676/9728	0.000426319	0.00198032	0.00125942	RPS26/RPL32/RPL13/ITGB1/RPS14/CD3E/RPS27/ACTB/RPS3A/RPS19/RPL34/RPS15A/RPS28/RPL13A/RPL19/RPS13/RPS18	17
CC	GO:0012506	vesicle membrane	18/99	750/9728	0.000496782	0.00227101	0.00144428	HLA-DQA1/HLA-DQA2/HLA-DRB5/ANXA1/B2M/CD8B/ITGB1/HLA-DPA1/IL7R/HLA-DRB1/IFITM2/SELL/HLA-C/ITGB2/HLA-A/HLA-DPB1/HLA-B/RPS27A	18
CC	GO:0001772	immunological synapse	4/99	40/9728	0.000696371	0.00309722	0.00196972	CD3E/HLA-DRB1/GZMB/GZMA	4
CC	GO:0043235	receptor complex	7/99	146/9728	0.000699024	0.00309722	0.00196972	B2M/CD8B/ITGB1/CD3E/CD8A/ITGB2/KLRD1	7
CC	GO:0045335	phagocytic vesicle	6/99	109/9728	0.00083023	0.00362282	0.00230399	B2M/GNLY/HLA-C/HLA-A/HLA-B/VIM	6
CC	GO:0030312	external encapsulating structure	6/99	119/9728	0.00131143	0.0055543	0.00353234	S100A4/ANXA1/LGALS1/CXCR4/S100A6/S100A10	6
CC	GO:0031012	extracellular matrix	6/99	119/9728	0.00131143	0.0055543	0.00353234	S100A4/ANXA1/LGALS1/CXCR4/S100A6/S100A10	6
CC	GO:0031901	early endosome membrane	6/99	123/9728	0.00155452	0.00642573	0.00408654	ANXA1/B2M/CD8B/HLA-C/HLA-A/HLA-B	6
CC	GO:0030867	rough endoplasmic reticulum membrane	3/99	23/9728	0.00156181	0.00642573	0.00408654	RPS26/RPS29/RPS28	3
CC	GO:0098636	protein complex involved in cell adhesion	3/99	24/9728	0.00177182	0.00718711	0.00457075	ITGB1/LGALS1/ITGB2	3
CC	GO:0098562	cytoplasmic side of membrane	6/99	129/9728	0.00198178	0.0079271	0.00504136	RPS26/CD2/S100A6/RPS29/EEF1A1/RPS28	6
CC	GO:0005791	rough endoplasmic reticulum	4/99	55/9728	0.00231324	0.00912619	0.00580394	RPS26/RPS29/RPS23/RPS28	4
CC	GO:0062023	collagen-containing extracellular matrix	5/99	97/9728	0.00303594	0.0118156	0.00751428	S100A4/ANXA1/LGALS1/S100A6/S100A10	5
CC	GO:0030670	phagocytic vesicle membrane	4/99	60/9728	0.00318191	0.0122186	0.00777057	B2M/HLA-C/HLA-A/HLA-B	4
CC	GO:0031252	cell leading edge	8/99	253/9728	0.00417756	0.0158308	0.0100678	S100A11/ITGB1/CXCR4/S100A6/ACTB/EEF1A1/SH3BGRL3/VIM	8
CC	GO:0032279	asymmetric synapse	6/99	158/9728	0.00540513	0.0202166	0.0128571	ITGB1/RPS14/RPS27/RPS19/RPS13/RPS18	6
CC	GO:0034774	secretory granule lumen	7/99	212/9728	0.00578912	0.0213731	0.0135925	B2M/S100A11/TMSB4X/CTSW/COTL1/EEF1A1/SRGN	7
CC	GO:0031983	vesicle lumen	7/99	213/9728	0.00593697	0.0213731	0.0135925	B2M/S100A11/TMSB4X/CTSW/COTL1/EEF1A1/SRGN	7
CC	GO:0060205	cytoplasmic vesicle lumen	7/99	213/9728	0.00593697	0.0213731	0.0135925	B2M/S100A11/TMSB4X/CTSW/COTL1/EEF1A1/SRGN	7
CC	GO:0055038	recycling endosome membrane	4/99	72/9728	0.00611921	0.0217572	0.0138368	B2M/HLA-C/HLA-A/HLA-B	4
CC	GO:0005765	lysosomal membrane	9/99	331/9728	0.0064517	0.0223866	0.0142371	HLA-DQA1/HLA-DQA2/HLA-DRB5/HLA-DPA1/HLA-DRB1/IFITM2/EEF1A1/HLA-DPB1/NKG7	9
CC	GO:0098852	lytic vacuole membrane	9/99	331/9728	0.0064517	0.0223866	0.0142371	HLA-DQA1/HLA-DQA2/HLA-DRB5/HLA-DPA1/HLA-DRB1/IFITM2/EEF1A1/HLA-DPB1/NKG7	9
CC	GO:0098984	neuron to neuron synapse	6/99	166/9728	0.00684596	0.0234719	0.0149273	ITGB1/RPS14/RPS27/RPS19/RPS13/RPS18	6
CC	GO:0001726	ruffle	5/99	124/9728	0.00855889	0.0289995	0.0184427	S100A11/ITGB1/S100A6/EEF1A1/SH3BGRL3	5
CC	GO:0098794	postsynapse	8/99	291/9728	0.00948527	0.0317646	0.0202012	ITGB1/RPS14/CD3E/RPS27/ACTB/RPS19/RPS13/RPS18	8
CC	GO:0008305	integrin complex	2/99	16/9728	0.011212	0.0363456	0.0231145	ITGB1/ITGB2	2
CC	GO:0098588	bounding membrane of organelle	23/99	1391/9728	0.0112454	0.0363456	0.0231145	RPS26/HLA-DQA1/HLA-DQA2/HLA-DRB5/ANXA1/B2M/CD8B/ITGB1/HLA-DPA1/IL7R/HLA-DRB1/IFITM2/SELL/HLA-C/RPS29/ITGB2/HLA-A/EEF1A1/RPS28/HLA-DPB1/HLA-B/RPS27A/NKG7	23
CC	GO:0005774	vacuolar membrane	9/99	362/9728	0.0112663	0.0363456	0.0231145	HLA-DQA1/HLA-DQA2/HLA-DRB5/HLA-DPA1/HLA-DRB1/IFITM2/EEF1A1/HLA-DPB1/NKG7	9
CC	GO:0005802	trans-Golgi network	6/99	185/9728	0.011358	0.0363456	0.0231145	HLA-DQA1/HLA-DQA2/HLA-DRB5/HLA-DPA1/HLA-DRB1/HLA-DPB1	6
CC	GO:0055037	recycling endosome	5/99	134/9728	0.0117257	0.03711	0.0236007	B2M/ITGB1/HLA-C/HLA-A/HLA-B	5
CC	GO:0030141	secretory granule	11/99	499/9728	0.0123073	0.0385272	0.0245019	B2M/S100A11/TMSB4X/SELL/CTSW/HLA-C/ITGB2/COTL1/EEF1A1/HLA-B/SRGN	11
CC	GO:0005794	Golgi apparatus	18/99	1009/9728	0.012457	0.0385765	0.0245333	HLA-DQA1/HLA-DQA2/HLA-DRB5/CD2/B2M/HLA-DPA1/RPS12/CD3E/HLA-DRB1/HLA-C/NUCB2/HLA-A/HLA-DPB1/HLA-B/ITM2A/CST7/GIMAP7/SRGN	18
CC	GO:0000139	Golgi membrane	10/99	443/9728	0.0144421	0.044248	0.0281402	HLA-DQA1/HLA-DQA2/HLA-DRB5/B2M/HLA-DPA1/HLA-DRB1/HLA-C/HLA-A/HLA-DPB1/HLA-B	10
MF	GO:0003735	structural constituent of ribosome	27/97	155/9814	6.46575e-27	1.57764e-24	1.34079e-24	RPS26/RPL32/RPLP1/RPS8/RPL13/RPS6/RPLP2/RPS12/RPS14/RPS27/RPL21/RPS3A/RPS19/RPS29/RPS23/RPL34/RPL18A/RPS15A/RPL11/RPS28/RPS27A/RPL13A/RPL31/RPL19/RPS13/RPS18/RPL9	27
MF	GO:0005198	structural molecule activity	30/97	353/9814	1.57446e-20	1.92084e-18	1.63246e-18	RPS26/RPL32/RPLP1/RPS8/RPL13/RPS6/RPLP2/RPS12/RPS14/RPS27/RPL21/HLA-DRB1/ACTB/RPS3A/RPS19/RPS29/RPS23/RPL34/RPL18A/RPS15A/RPL11/RPS28/RPS27A/RPL13A/RPL31/RPL19/RPS13/RPS18/RPL9/VIM	30
MF	GO:0003823	antigen binding	10/97	35/9814	8.29291e-13	6.7449e-11	5.73229e-11	HLA-DQA1/HLA-DRB5/HLA-DPA1/IL7R/HLA-DRB1/HLA-C/HLA-A/HLA-DPB1/HLA-B/KLRD1	10
MF	GO:0042605	peptide antigen binding	8/97	21/9814	1.24375e-11	7.00054e-10	5.94956e-10	HLA-DQA1/HLA-DRB5/HLA-DPA1/HLA-DRB1/HLA-C/HLA-A/HLA-DPB1/HLA-B	8
MF	GO:0023023	MHC protein complex binding	9/97	32/9814	1.43454e-11	7.00054e-10	5.94956e-10	HLA-DQA1/HLA-DQA2/HLA-DRB5/B2M/HLA-DPA1/CD8A/HLA-DRB1/HLA-DPB1/KLRD1	9
MF	GO:0038023	signaling receptor activity	19/97	316/9814	1.86243e-10	6.49189e-09	5.51727e-09	HLA-DQA1/HLA-DQA2/CD2/CD8B/KLRB1/CD7/ITGB1/HLA-DPA1/CD3E/CD27/CXCR4/CD8A/IL7R/HLA-DRB1/KLRG1/ITGB2/CD69/FCGR3A/KLRD1	19
MF	GO:0060089	molecular transducer activity	19/97	316/9814	1.86243e-10	6.49189e-09	5.51727e-09	HLA-DQA1/HLA-DQA2/CD2/CD8B/KLRB1/CD7/ITGB1/HLA-DPA1/CD3E/CD27/CXCR4/CD8A/IL7R/HLA-DRB1/KLRG1/ITGB2/CD69/FCGR3A/KLRD1	19
MF	GO:0023026	MHC class II protein complex binding	7/97	24/9814	2.23313e-09	6.81105e-08	5.78851e-08	HLA-DQA1/HLA-DQA2/HLA-DRB5/B2M/HLA-DPA1/HLA-DRB1/HLA-DPB1	7
MF	GO:0140375	immune receptor activity	8/97	55/9814	5.6509e-08	1.53202e-06	1.30202e-06	HLA-DQA1/HLA-DQA2/HLA-DPA1/CXCR4/IL7R/HLA-DRB1/FCGR3A/KLRD1	8
MF	GO:0004888	transmembrane signaling receptor activity	13/97	216/9814	1.81059e-07	4.41784e-06	3.75459e-06	HLA-DQA1/HLA-DQA2/KLRB1/HLA-DPA1/CD3E/CD27/CXCR4/IL7R/HLA-DRB1/ITGB2/CD69/FCGR3A/KLRD1	13
MF	GO:0042277	peptide binding	10/97	146/9814	1.62427e-06	3.60293e-05	3.06203e-05	HLA-DQA1/HLA-DRB5/HLA-DPA1/HLA-DRB1/HLA-C/ITGB2/HLA-A/HLA-DPB1/HLA-B/ITM2A	10
MF	GO:0003723	RNA binding	32/97	1421/9814	3.08984e-06	6.28268e-05	5.33946e-05	RPS26/S100A4/RPL32/RPS8/RPL13/RPS6/LGALS1/RPS12/TMSB4X/RPS14/RPS27/JUN/RPL21/RPS3A/RPS19/RPS23/RPL34/RPL18A/RPS15A/HLA-A/EEF1A1/RPL11/RPS28/RPS27A/RPL13A/RPL31/RPL19/LYAR/RPS13/RPS18/RPL9/VIM	32
MF	GO:0033218	amide binding	10/97	196/9814	2.23261e-05	0.000419044	0.000356133	HLA-DQA1/HLA-DRB5/HLA-DPA1/HLA-DRB1/HLA-C/ITGB2/HLA-A/HLA-DPB1/HLA-B/ITM2A	10
MF	GO:0015026	coreceptor activity	4/97	18/9814	2.46763e-05	0.000430073	0.000365507	CD8B/ITGB1/CXCR4/CD8A	4
MF	GO:0042608	T cell receptor binding	3/97	10/9814	0.000106818	0.0017173	0.00145948	CD3E/HLA-DRB1/HLA-A	3
MF	GO:0044877	protein-containing complex binding	20/97	815/9814	0.00011261	0.0017173	0.00145948	HLA-DQA1/HLA-DQA2/HLA-DRB5/B2M/RPLP1/ITGB1/HLA-DPA1/FOS/CD3E/CD8A/PRMT2/HLA-DRB1/ACTB/ITGB2/COTL1/HLA-A/HLA-DPB1/FCGR3A/KLRD1/VIM	20
MF	GO:0030246	carbohydrate binding	7/97	119/9814	0.00016842	0.00241732	0.00205441	KLRB1/LGALS1/HLA-DRB1/SELL/KLRG1/CD69/KLRD1	7
MF	GO:0005102	signaling receptor binding	16/97	608/9814	0.000278411	0.00377401	0.00320742	S100A4/CD2/IL32/ANXA1/CD8B/ITGB1/CD3E/CD8A/PRMT2/HLA-DRB1/HLA-C/ITGB2/HLA-A/HLA-B/XCL2/KLRD1	16
MF	GO:0019843	rRNA binding	5/97	61/9814	0.000326572	0.00419387	0.00356425	RPS14/RPL11/RPS13/RPS18/RPL9	5
MF	GO:0004252	serine-type endopeptidase activity	4/97	42/9814	0.000752743	0.00918347	0.00780476	GZMH/GZMB/GZMK/GZMA	4
MF	GO:0048027	mRNA 5'-UTR binding	3/97	21/9814	0.00109404	0.0127117	0.0108033	RPS14/RPS3A/RPS13	3
MF	GO:0008236	serine-type peptidase activity	4/97	52/9814	0.00168855	0.0187276	0.015916	GZMH/GZMB/GZMK/GZMA	4
MF	GO:0098631	cell adhesion mediator activity	3/97	25/9814	0.00183857	0.0195048	0.0165766	ANXA1/S100A11/ITGB1	3
MF	GO:0017171	serine hydrolase activity	4/97	54/9814	0.00194306	0.0197544	0.0167887	GZMH/GZMB/GZMK/GZMA	4
MF	GO:0042287	MHC protein binding	3/97	29/9814	0.00283867	0.0277054	0.023546	CD8B/CD8A/KLRD1	3
MF	GO:0048306	calcium-dependent protein binding	3/97	33/9814	0.00411942	0.0373416	0.0317356	ANXA1/S100A11/S100A6	3
MF	GO:0070181	small ribosomal subunit rRNA binding	2/97	10/9814	0.00413207	0.0373416	0.0317356	RPS14/RPS13	2
MF	GO:0019956	chemokine binding	2/97	11/9814	0.0050179	0.0408123	0.0346851	ITGB1/CXCR4	2
MF	GO:0044548	S100 protein binding	2/97	11/9814	0.0050179	0.0408123	0.0346851	S100A11/S100A6	2
MF	GO:0098641	cadherin binding involved in cell-cell adhesion	2/97	11/9814	0.0050179	0.0408123	0.0346851	ANXA1/S100A11	2
